# Supplementary material for: 3β-Acet­oxy-5α-cholestan-6-one 2-cyano­acetyl­hydrazone
Source: Acta Crystallogr Sect E Struct Rep Online. 2012 Jan 21;68(Pt 2):o473–4. doi: 10.1107/S1600536812001432 (PMC3275224; doi:10.1107/S1600536812001432)
Supplement: Supplementary file 1 [file e-68-0o473-sup1.cif]

##############################################################################
#                                                                            #
# This CIF contains the data in a paper accepted for publication in          #
# Acta Crystallographica Section E. It conforms to the requirements of       #
# Notes for Authors for Acta Crystallographica Section E, and has been       #
# peer reviewed under the auspices of the IUCr Commission on Journals.       #
#                                                                            #
# Full details of the Crystallographic Information File format               #
# are given in the paper "The Crystallographic Information File (CIF):       #
# a New Standard Archive File for Crystallography" by S. R. Hall, F. H.      #
# Allen and I. D. Brown [Acta Cryst. (1991), A47, 655-685].                  #
#                                                                            #
# The current version of the core CIF dictionary is obtainable from          #
# ftp://ftp.iucr.org/pub/cif_core.dic.                                       #
#                                                                            #
# Software is freely available for graphical display of the structure(s)     #
# in this CIF. For information consult the CIF software page                 #
# http://www.iucr.org/resources/cif/software.                                #
#                                                                            #
# This file may be used for bona fide research purposes within the           #
# scientific community so long as proper attribution is given to the journal # 
# article from which it was obtained.                                        #
#                                                                            #
##############################################################################
data_global
_audit_creation_method     'form.cif (version 2.0)'
_journal_data_validation_number     ?
_journal_date_recd_electronic     2011-11-30
_journal_date_accepted     2012-01-12
_journal_name_full     'Acta Crystallographica, Section E'
_journal_year     2012
_journal_volume     68
_journal_issue      2
_journal_page_first     o473
_journal_page_last     o474
_journal_paper_category     QO
_journal_paper_doi     10.1107/S1600536812001432
_journal_coeditor_code     IS5021
_publ_contact_author_name     'Ibrahim Abdul Razak'
_publ_contact_author_address
;
      School of Physics
      Universiti Sains Malaysia
      11800 USM, Penang
      MALAYSIA
;
_publ_contact_author_email     'arazaki@usm.my'
_publ_contact_author_fax     '604 6579150'
_publ_contact_author_phone     '604 6533438'
_publ_section_title
;
3\b-Acetoxy-5\a-cholestan-6-one 2-cyanoacetylhydrazone
;
loop_
    _publ_author_name
    _publ_author_footnote
    _publ_author_address
    'Samina Khan Yusufzai' ?
;
School of Chemical Sciences
Universiti Sains Malaysia
11800 USM, Penang
Malaysia
;
    'Hasnah Osman'
;
Additional correspondence email: ohasnah@usm.my.
;
;
School of Chemical Sciences
Universiti Sains Malaysia
11800 USM, Penang
Malaysia
;
    'Othman Sulaiman' ?
;
School of Industrial Technology
Universiti Sains Malaysia
11800 USM, Penang
Malaysia
;
    'Suhana Arshad' ?
;
School of Physics
Universiti Sains Malaysia
11800 USM, Penang
Malaysia
;
    'Ibrahim Abdul Razak'
;
Thomson Reuters ResearcherID: A-5599-2009.
;
;
School of Physics
Universiti Sains Malaysia
11800 USM, Penang
Malaysia
;
data_I
_audit_creation_method     SHELXL-97
_chemical_name_systematic
;
6-[2-(2-Cyanoacetyl)hydrazin-1-ylidene]-5\a-cholestan-3\b-yl acetate
;
_chemical_name_common
;
3\b-Acetoxy-5\a-cholestan-6-one 2-cyanoacetylhydrazone
;
_chemical_formula_moiety     'C32 H51 N3 O3'
_chemical_formula_sum     'C32 H51 N3 O3'
_chemical_formula_iupac     'C32 H51 N3 O3'
_chemical_formula_weight     525.76
_chemical_melting_point     ?
_symmetry_cell_setting     monoclinic
_symmetry_space_group_name_H-M     'P 21'
_symmetry_space_group_name_Hall     'P 2yb'
loop_
    _symmetry_equiv_pos_as_xyz
    'x, y, z'
    '-x, y+1/2, -z'
_cell_length_a     17.1691(2)
_cell_length_b     9.66940(10)
_cell_length_c     19.1447(3)
_cell_angle_alpha     90.00
_cell_angle_beta     109.1710(10)
_cell_angle_gamma     90.00
_cell_volume     3002.04(7)
_cell_formula_units_Z     4
_cell_measurement_reflns_used     5129
_cell_measurement_theta_min     2.87
_cell_measurement_theta_max     30.05
_cell_measurement_temperature     100.0(10)
_exptl_crystal_description     'plate'
_exptl_crystal_colour     'colourless'
_exptl_crystal_size_max     0.32
_exptl_crystal_size_mid     0.18
_exptl_crystal_size_min     0.09
_exptl_crystal_density_diffrn     1.163
_exptl_crystal_density_meas     ?
_exptl_crystal_density_method     'not measured'
_exptl_crystal_F_000     1152
_exptl_absorpt_coefficient_mu     0.074
_exptl_absorpt_correction_type     multi-scan
_exptl_absorpt_process_details     '(<i>SADABS</i>; Bruker, 2009)'
_exptl_absorpt_correction_T_min     0.9765
_exptl_absorpt_correction_T_max     0.9937
_exptl_special_details
;
The crystal was placed in the cold stream of an Oxford Cryosystems Cobra
open-flow nitrogen cryostat (Cosier & Glazer, 1986) operating at 100.0 (1) K.
;
_diffrn_ambient_temperature     100.0(10)
_diffrn_radiation_type     MoK\a
_diffrn_radiation_wavelength     0.71073
_diffrn_radiation_source     'fine-focus sealed tube'
_diffrn_radiation_monochromator     graphite
_diffrn_measurement_device_type
;
Bruker SMART APEXII CCD area-detector
;
_diffrn_measurement_method     '\f and \w scans'
_diffrn_detector_area_resol_mean     ?
_diffrn_reflns_number     40102
_diffrn_reflns_av_R_equivalents     0.0805
_diffrn_reflns_av_sigmaI/netI     0.0718
_diffrn_reflns_theta_min     2.39
_diffrn_reflns_theta_max     30.09
_diffrn_reflns_theta_full     30.09
_diffrn_measured_fraction_theta_max     0.997
_diffrn_measured_fraction_theta_full     0.997
_diffrn_reflns_limit_h_min     -24
_diffrn_reflns_limit_h_max     24
_diffrn_reflns_limit_k_min     -13
_diffrn_reflns_limit_k_max     13
_diffrn_reflns_limit_l_min     -26
_diffrn_reflns_limit_l_max     26
_refine_special_details
;
Refinement of <i>F</i>^2^ against ALL reflections. The weighted <i>R</i>-factor
<i>wR</i> and goodness of fit <i>S</i> are based on <i>F</i>^2^, conventional
<i>R</i>-factors <i>R</i> are based on <i>F</i>, with <i>F</i> set to zero for
negative <i>F</i>^2^. The threshold expression of <i>F</i>^2^ >
\s(<i>F</i>^2^) is used only for calculating <i>R</i>-factors(gt) <i>etc</i>.
and is not relevant to the choice of reflections for refinement.
<i>R</i>-factors based on <i>F</i>^2^ are statistically about twice as large
as those based on <i>F</i>, and <i>R</i>- factors based on ALL data will be
even larger.
;
_reflns_number_total     9291
_reflns_number_gt     6778
_reflns_threshold_expression     I>2\s(I)
_refine_ls_structure_factor_coef     Fsqd
_refine_ls_matrix_type     full
_refine_ls_R_factor_all     0.0868
_refine_ls_R_factor_gt     0.0537
_refine_ls_wR_factor_gt     0.1038
_refine_ls_wR_factor_ref     0.1174
_refine_ls_goodness_of_fit_ref     1.013
_refine_ls_restrained_S_all     1.014
_refine_ls_number_reflns     9291
_refine_ls_number_parameters     752
_refine_ls_number_restraints     48
_refine_ls_hydrogen_treatment     mixed
_refine_ls_weighting_scheme     calc
_refine_ls_weighting_details
         'calc w=1/[\s^2^(Fo^2^)+(0.0539P)^2^+0.0496P] where P=(Fo^2^+2Fc^2^)/3'
_atom_sites_solution_hydrogens     geom
_atom_sites_solution_primary     direct
_atom_sites_solution_secondary     difmap
_refine_ls_shift/su_max     0.001
_refine_ls_shift/su_mean     0.000
_refine_diff_density_max     0.266
_refine_diff_density_min     -0.256
_refine_ls_extinction_method     none
_refine_ls_extinction_coef     ?
loop_
    _atom_type_symbol
    _atom_type_description
    _atom_type_scat_dispersion_real
    _atom_type_scat_dispersion_imag
    _atom_type_scat_source
    'C' 'C' 0.0033 0.0000
                         'International Tables Vol C Tables 4.2.6.8 and 6.1.1.4'
    'H' 'H' 0.0000 0.0000
                         'International Tables Vol C Tables 4.2.6.8 and 6.1.1.4'
    'N' 'N' 0.0061 0.0000
                         'International Tables Vol C Tables 4.2.6.8 and 6.1.1.4'
    'O' 'O' 0.0106 0.0000
                         'International Tables Vol C Tables 4.2.6.8 and 6.1.1.4'
_computing_data_collection     'APEX2 (Bruker, 2009)'
_computing_cell_refinement     'SAINT (Bruker, 2009)'
_computing_data_reduction     'SAINT (Bruker, 2009)'
_computing_structure_solution     'SHELXTL (Sheldrick, 2008)'
_computing_structure_refinement     'SHELXTL (Sheldrick, 2008)'
_computing_molecular_graphics     'SHELXTL (Sheldrick, 2008)'
_computing_publication_material
;
SHELXTL (Sheldrick, 2008) and PLATON (Spek, 2009)
;
loop_
    _atom_site_type_symbol
    _atom_site_label
    _atom_site_fract_x
    _atom_site_fract_y
    _atom_site_fract_z
    _atom_site_U_iso_or_equiv
    _atom_site_adp_type
    _atom_site_calc_flag
    _atom_site_refinement_flags
    _atom_site_occupancy
    _atom_site_symmetry_multiplicity
    _atom_site_disorder_assembly
    _atom_site_disorder_group
    O O1A 0.57377(11) 0.8338(2) 0.71592(11) 0.0267(5) Uani d . 1 1 . .
    O O2A 0.56068(14) 1.0550(3) 0.67883(13) 0.0452(6) Uani d . 1 1 . .
    O O3A 0.90699(10) 0.7992(2) 0.49807(10) 0.0247(4) Uani d . 1 1 . .
    N N1A 0.83483(12) 0.7956(2) 0.64950(11) 0.0172(4) Uani d . 1 1 . .
    N N2A 0.88885(13) 0.7881(2) 0.60893(12) 0.0181(4) Uani d . 1 1 . .
    N N3A 0.72058(15) 0.6629(3) 0.37315(14) 0.0329(6) Uani d . 1 1 . .
    C C1A 0.95621(14) 0.7990(3) 0.76523(14) 0.0209(6) Uani d . 1 1 . .
    H H1AA 0.9759 0.8937 0.7726 0.025 Uiso calc R 1 1 . .
    H H1AB 0.9857 0.7523 0.7366 0.025 Uiso calc R 1 1 . .
    C C2A 0.86589(14) 0.8009(3) 0.72046(14) 0.0164(5) Uani d . 1 1 . .
    C C3A 0.80581(15) 0.8246(3) 0.76226(13) 0.0175(5) Uani d . 1 1 . .
    H H3AA 0.8148 0.9201 0.7801 0.021 Uiso calc R 1 1 . .
    C C4A 0.71486(15) 0.8168(3) 0.71406(15) 0.0212(5) Uani d . 1 1 . .
    H H4AA 0.7047 0.8794 0.6724 0.025 Uiso calc R 1 1 . .
    H H4AB 0.7018 0.7237 0.6949 0.025 Uiso calc R 1 1 . .
    C C5A 0.66004(15) 0.8559(3) 0.75950(15) 0.0230(6) Uani d . 1 1 . .
    H H5AA 0.6687 0.9534 0.7740 0.028 Uiso calc R 1 1 . .
    C C6A 0.67590(15) 0.7673(3) 0.82741(15) 0.0270(6) Uani d . 1 1 . .
    H H6AA 0.6600 0.6726 0.8127 0.032 Uiso calc R 1 1 . .
    H H6AB 0.6426 0.8000 0.8563 0.032 Uiso calc R 1 1 . .
    C C7A 0.76765(15) 0.7717(3) 0.87501(14) 0.0241(6) Uani d . 1 1 . .
    H H7AA 0.7809 0.8642 0.8950 0.029 Uiso calc R 1 1 . .
    H H7AB 0.7765 0.7087 0.9163 0.029 Uiso calc R 1 1 . .
    C C8A 0.82676(15) 0.7330(3) 0.83276(14) 0.0167(5) Uani d . 1 1 . .
    C C9A 0.91689(14) 0.7667(3) 0.88116(13) 0.0156(5) Uani d . 1 1 . .
    H H9AA 0.9197 0.8675 0.8867 0.019 Uiso calc R 1 1 . .
    C C10A 0.94319(15) 0.7075(3) 0.95982(13) 0.0197(5) Uani d . 1 1 . .
    H H10A 0.9376 0.6076 0.9570 0.024 Uiso calc R 1 1 . .
    H H10B 0.9065 0.7425 0.9849 0.024 Uiso calc R 1 1 . .
    C C11A 1.03259(14) 0.7448(3) 1.00555(14) 0.0201(5) Uani d . 1 1 . .
    H H11A 1.0366 0.8438 1.0139 0.024 Uiso calc R 1 1 . .
    H H11B 1.0470 0.6995 1.0533 0.024 Uiso calc R 1 1 . .
    C C12A 1.09402(15) 0.7013(3) 0.96700(13) 0.0169(5) Uani d . 1 1 . .
    C C13A 1.18305(14) 0.7622(3) 0.99766(14) 0.0192(5) Uani d . 1 1 A .
    H H13A 1.1777 0.8607 1.0073 0.023 Uiso calc R 1 1 . .
    C C14A 1.21409(15) 0.7522(3) 0.93005(13) 0.0195(5) Uani d . 1 1 . .
    H H14A 1.2468 0.8329 0.9279 0.023 Uiso calc R 1 1 . .
    H H14B 1.2479 0.6704 0.9339 0.023 Uiso calc R 1 1 . .
    C C15A 1.13686(14) 0.7442(3) 0.85991(14) 0.0198(5) Uani d . 1 1 . .
    H H15A 1.1384 0.8150 0.8245 0.024 Uiso calc R 1 1 . .
    H H15B 1.1325 0.6542 0.8366 0.024 Uiso calc R 1 1 . .
    C C16A 1.06532(14) 0.7688(3) 0.88967(13) 0.0166(5) Uani d . 1 1 . .
    H H16A 1.0639 0.8686 0.8980 0.020 Uiso calc R 1 1 . .
    C C17A 0.97830(14) 0.7285(3) 0.84107(13) 0.0165(5) Uani d . 1 1 . .
    H H17A 0.9766 0.6281 0.8337 0.020 Uiso calc R 1 1 . .
    C C18A 0.85976(14) 0.7953(3) 0.53426(14) 0.0183(5) Uani d . 1 1 . .
    C C19A 0.76648(15) 0.8000(3) 0.49751(14) 0.0213(5) Uani d . 1 1 . .
    H H19A 0.7400 0.7593 0.5303 0.026 Uiso calc R 1 1 . .
    H H19B 0.7486 0.8954 0.4886 0.026 Uiso calc R 1 1 . .
    C C20A 0.74160(16) 0.7241(3) 0.42715(15) 0.0229(6) Uani d . 1 1 . .
    C C21A 0.53096(18) 0.9421(4) 0.67993(17) 0.0306(7) Uani d . 1 1 . .
    C C22A 0.44342(17) 0.9025(4) 0.63900(18) 0.0406(8) Uani d . 1 1 . .
    H H22A 0.4109 0.9845 0.6233 0.061 Uiso calc R 1 1 . .
    H H22B 0.4218 0.8496 0.6710 0.061 Uiso calc R 1 1 . .
    H H22C 0.4414 0.8480 0.5965 0.061 Uiso calc R 1 1 . .
    C C23A 0.81746(17) 0.5795(3) 0.81186(16) 0.0235(6) Uani d . 1 1 . .
    H H23A 0.8394 0.5243 0.8556 0.035 Uiso calc R 1 1 . .
    H H23B 0.8470 0.5600 0.7782 0.035 Uiso calc R 1 1 . .
    H H23C 0.7601 0.5581 0.7886 0.035 Uiso calc R 1 1 . .
    C C24A 1.09831(16) 0.5431(3) 0.96309(15) 0.0220(6) Uani d . 1 1 . .
    H H24A 1.0468 0.5082 0.9307 0.033 Uiso calc R 1 1 . .
    H H24B 1.1090 0.5049 1.0116 0.033 Uiso calc R 1 1 . .
    H H24C 1.1418 0.5173 0.9445 0.033 Uiso calc R 1 1 . .
    C C25A 1.21170(17) 0.6917(3) 1.13305(14) 0.0248(6) Uani d . 1 1 A .
    H H25A 1.1682 0.6244 1.1223 0.037 Uiso calc R 1 1 . .
    H H25B 1.1906 0.7804 1.1405 0.037 Uiso calc R 1 1 . .
    H H25C 1.2553 0.6650 1.1770 0.037 Uiso calc R 1 1 . .
    C C26A 1.24532(16) 0.7000(3) 1.06800(14) 0.0242(6) Uani d . 1 1 . .
    H H26B 1.2595 0.6064 1.0566 0.029 Uiso calc PR 0.825(5) 1 A 1
    H H26C 1.2449 0.6024 1.0541 0.029 Uiso calc PR 0.175(5) 1 A 2
    C C27A 1.3267(2) 0.7912(5) 1.0919(2) 0.0233(8) Uani d P 0.825(5) 1 A 1
    H H27A 1.3423 0.8106 1.0486 0.028 Uiso calc PR 0.825(5) 1 A 1
    H H27B 1.3152 0.8788 1.1113 0.028 Uiso calc PR 0.825(5) 1 A 1
    C C28A 1.3991(2) 0.7212(4) 1.1505(2) 0.0314(9) Uani d P 0.825(5) 1 A 1
    H H28A 1.3828 0.7007 1.1933 0.038 Uiso calc PR 0.825(5) 1 A 1
    H H28B 1.4104 0.6338 1.1307 0.038 Uiso calc PR 0.825(5) 1 A 1
    C C29A 1.4787(2) 0.8059(4) 1.1757(2) 0.0314(9) Uani d P 0.825(5) 1 A 1
    H H29A 1.5209 0.7511 1.2110 0.038 Uiso calc PR 0.825(5) 1 A 1
    H H29B 1.4965 0.8215 1.1333 0.038 Uiso calc PR 0.825(5) 1 A 1
    C C30A 1.47384(19) 0.9447(4) 1.2109(2) 0.0253(8) Uani d P 0.825(5) 1 A 1
    H H30A 1.4389 1.0063 1.1727 0.030 Uiso calc PR 0.825(5) 1 A 1
    C C31A 1.4363(3) 0.9328(5) 1.2731(3) 0.0296(10) Uani d P 0.825(5) 1 A 1
    H H31A 1.3800 0.9034 1.2529 0.044 Uiso calc PR 0.825(5) 1 A 1
    H H31B 1.4386 1.0211 1.2966 0.044 Uiso calc PR 0.825(5) 1 A 1
    H H31C 1.4669 0.8663 1.3089 0.044 Uiso calc PR 0.825(5) 1 A 1
    C C32A 1.5599(2) 1.0087(5) 1.2413(3) 0.0410(11) Uani d P 0.825(5) 1 A 1
    H H32A 1.5837 1.0149 1.2025 0.062 Uiso calc PR 0.825(5) 1 A 1
    H H32B 1.5942 0.9518 1.2805 0.062 Uiso calc PR 0.825(5) 1 A 1
    H H32C 1.5559 1.0996 1.2600 0.062 Uiso calc PR 0.825(5) 1 A 1
    C C27X 1.3244(12) 0.728(2) 1.0891(12) 0.025(5) Uiso d P 0.175(5) 1 A 2
    H H27C 1.3461 0.7083 1.0493 0.030 Uiso calc PR 0.175(5) 1 A 2
    H H27D 1.3538 0.6716 1.1313 0.030 Uiso calc PR 0.175(5) 1 A 2
    C C28X 1.3364(11) 0.880(2) 1.1096(11) 0.032(4) Uiso d P 0.175(5) 1 A 2
    H H28C 1.3094 0.9006 1.1456 0.038 Uiso calc PR 0.175(5) 1 A 2
    H H28D 1.3104 0.9355 1.0659 0.038 Uiso calc PR 0.175(5) 1 A 2
    C C29X 1.4293(9) 0.9195(18) 1.1422(9) 0.028(4) Uiso d P 0.175(5) 1 A 2
    H H29C 1.4568 0.8890 1.1080 0.033 Uiso calc PR 0.175(5) 1 A 2
    H H29F 1.4335 1.0194 1.1453 0.033 Uiso calc PR 0.175(5) 1 A 2
    C C30X 1.4744(9) 0.860(2) 1.2173(11) 0.036(4) Uiso d PD 0.175(5) 1 A 2
    H H30B 1.4566 0.7658 1.2228 0.043 Uiso calc PR 0.175(5) 1 A 2
    C C31X 1.4547(17) 0.961(3) 1.2710(16) 0.036(4) Uiso d PD 0.175(5) 1 A 2
    H H31D 1.4903 0.9430 1.3204 0.054 Uiso calc PR 0.175(5) 1 A 2
    H H31E 1.3983 0.9500 1.2685 0.054 Uiso calc PR 0.175(5) 1 A 2
    H H31F 1.4632 1.0545 1.2576 0.054 Uiso calc PR 0.175(5) 1 A 2
    C C32X 1.5679(10) 0.870(3) 1.2335(13) 0.052(6) Uiso d PD 0.175(5) 1 A 2
    H H32D 1.5825 0.8215 1.1958 0.077 Uiso calc PR 0.175(5) 1 A 2
    H H32E 1.5959 0.8285 1.2807 0.077 Uiso calc PR 0.175(5) 1 A 2
    H H32F 1.5838 0.9650 1.2342 0.077 Uiso calc PR 0.175(5) 1 A 2
    O O1B 1.40344(10) 0.9093(2) 0.44593(10) 0.0257(4) Uani d . 1 1 . .
    O O2B 1.39603(14) 1.1422(3) 0.44671(13) 0.0406(6) Uani d . 1 1 . .
    O O3B 1.06940(10) 0.8041(2) 0.66162(10) 0.0235(4) Uani d . 1 1 . .
    N N1B 1.13933(12) 0.8916(2) 0.51634(12) 0.0179(4) Uani d . 1 1 . .
    N N2B 1.08365(13) 0.8767(2) 0.55456(12) 0.0191(5) Uani d . 1 1 . .
    N N3B 1.27080(15) 0.6266(3) 0.60085(14) 0.0314(6) Uani d . 1 1 . .
    C C1B 1.02418(14) 0.9475(3) 0.39848(14) 0.0174(5) Uani d . 1 1 . .
    H H1BA 1.0208 1.0364 0.3742 0.021 Uiso calc R 1 1 . .
    H H1BB 0.9883 0.9500 0.4284 0.021 Uiso calc R 1 1 . .
    C C2B 1.11173(14) 0.9215(3) 0.44725(14) 0.0160(5) Uani d . 1 1 . .
    C C3B 1.17228(14) 0.9097(3) 0.40589(13) 0.0156(5) Uani d . 1 1 . .
    H H3BA 1.1624 0.9882 0.3717 0.019 Uiso calc R 1 1 . .
    C C4B 1.26343(14) 0.9150(3) 0.45409(14) 0.0194(5) Uani d . 1 1 . .
    H H4BA 1.2753 1.0016 0.4810 0.023 Uiso calc R 1 1 . .
    H H4BB 1.2759 0.8397 0.4896 0.023 Uiso calc R 1 1 . .
    C C5B 1.31564(14) 0.9021(3) 0.40366(14) 0.0200(5) Uani d . 1 1 . .
    H H5BA 1.3014 0.9769 0.3671 0.024 Uiso calc R 1 1 . .
    C C6B 1.30073(15) 0.7643(3) 0.36409(15) 0.0220(6) Uani d . 1 1 . .
    H H6BA 1.3136 0.6896 0.3999 0.026 Uiso calc R 1 1 . .
    H H6BB 1.3360 0.7555 0.3338 0.026 Uiso calc R 1 1 . .
    C C7B 1.20998(14) 0.7558(3) 0.31530(14) 0.0188(5) Uani d . 1 1 . .
    H H7BA 1.2002 0.6664 0.2910 0.023 Uiso calc R 1 1 . .
    H H7BB 1.1995 0.8260 0.2771 0.023 Uiso calc R 1 1 . .
    C C8B 1.14854(14) 0.7754(3) 0.35791(13) 0.0161(5) Uani d . 1 1 . .
    C C9B 1.06048(14) 0.7990(3) 0.30241(13) 0.0167(5) Uani d . 1 1 . .
    H H9BA 1.0639 0.8809 0.2734 0.020 Uiso calc R 1 1 . .
    C C10B 1.02858(15) 0.6814(3) 0.24687(14) 0.0215(6) Uani d . 1 1 . .
    H H10C 1.0236 0.5983 0.2735 0.026 Uiso calc R 1 1 . .
    H H10D 1.0687 0.6632 0.2222 0.026 Uiso calc R 1 1 . .
    C C11B 0.94502(15) 0.7126(3) 0.18838(14) 0.0207(5) Uani d . 1 1 . .
    H H11C 0.9267 0.6318 0.1573 0.025 Uiso calc R 1 1 . .
    H H11D 0.9515 0.7879 0.1573 0.025 Uiso calc R 1 1 . .
    C C12B 0.87914(14) 0.7520(3) 0.22299(13) 0.0170(5) Uani d . 1 1 . .
    C C13B 0.80126(15) 0.8260(3) 0.17172(14) 0.0184(5) Uani d . 1 1 . .
    H H13B 0.8206 0.8945 0.1434 0.022 Uiso calc R 1 1 . .
    C C14B 0.76889(16) 0.9089(3) 0.22640(15) 0.0239(6) Uani d . 1 1 . .
    H H14C 0.7488 0.9989 0.2059 0.029 Uiso calc R 1 1 . .
    H H14D 0.7241 0.8594 0.2357 0.029 Uiso calc R 1 1 . .
    C C15B 0.84253(15) 0.9252(3) 0.29900(14) 0.0207(5) Uani d . 1 1 . .
    H H15C 0.8506 1.0214 0.3141 0.025 Uiso calc R 1 1 . .
    H H15D 0.8341 0.8712 0.3386 0.025 Uiso calc R 1 1 . .
    C C16B 0.91555(15) 0.8707(3) 0.27870(14) 0.0165(5) Uani d . 1 1 . .
    H H16B 0.9301 0.9445 0.2501 0.020 Uiso calc R 1 1 . .
    C C17B 0.99553(14) 0.8327(3) 0.33988(13) 0.0161(5) Uani d . 1 1 . .
    H H17B 0.9856 0.7487 0.3644 0.019 Uiso calc R 1 1 . .
    C C18B 1.11377(15) 0.8330(3) 0.62498(14) 0.0190(5) Uani d . 1 1 . .
    C C19B 1.20771(15) 0.8238(3) 0.65905(14) 0.0224(6) Uani d . 1 1 . .
    H H19C 1.2317 0.9118 0.6527 0.027 Uiso calc R 1 1 . .
    H H19D 1.2222 0.8066 0.7117 0.027 Uiso calc R 1 1 . .
    C C20B 1.24303(15) 0.7139(3) 0.62561(15) 0.0227(6) Uani d . 1 1 . .
    C C21B 1.43596(18) 1.0379(4) 0.46018(16) 0.0311(7) Uani d . 1 1 . .
    C C22B 1.52840(17) 1.0310(5) 0.49423(19) 0.0457(9) Uani d . 1 1 . .
    H H22D 1.5461 1.0919 0.5361 0.069 Uiso calc R 1 1 . .
    H H22E 1.5534 1.0587 0.4584 0.069 Uiso calc R 1 1 . .
    H H22F 1.5446 0.9380 0.5099 0.069 Uiso calc R 1 1 . .
    C C23B 1.15183(16) 0.6469(3) 0.40651(15) 0.0205(5) Uani d . 1 1 . .
    H H23D 1.1480 0.5648 0.3774 0.031 Uiso calc R 1 1 . .
    H H23E 1.1066 0.6496 0.4255 0.031 Uiso calc R 1 1 . .
    H H23F 1.2029 0.6463 0.4469 0.031 Uiso calc R 1 1 . .
    C C24B 0.85473(16) 0.6264(3) 0.26037(15) 0.0223(6) Uani d . 1 1 . .
    H H24D 0.8316 0.5561 0.2240 0.033 Uiso calc R 1 1 . .
    H H24E 0.8147 0.6540 0.2828 0.033 Uiso calc R 1 1 . .
    H H24F 0.9027 0.5906 0.2977 0.033 Uiso calc R 1 1 . .
    C C25B 0.76610(17) 0.6444(3) 0.06897(16) 0.0282(6) Uani d . 1 1 . .
    H H25D 0.7211 0.5976 0.0333 0.042 Uiso calc R 1 1 . .
    H H25E 0.8019 0.5776 0.1009 0.042 Uiso calc R 1 1 . .
    H H25F 0.7964 0.6965 0.0438 0.042 Uiso calc R 1 1 . .
    C C26B 0.73254(15) 0.7424(3) 0.11504(14) 0.0207(5) Uani d . 1 1 . .
    H H26A 0.7043 0.6868 0.1422 0.025 Uiso calc R 1 1 . .
    C C27B 0.66974(17) 0.8419(3) 0.06442(15) 0.0275(6) Uani d . 1 1 . .
    H H27E 0.6501 0.9030 0.0952 0.033 Uiso calc R 1 1 . .
    H H27F 0.6981 0.8987 0.0386 0.033 Uiso calc R 1 1 . .
    C C28B 0.59475(16) 0.7767(3) 0.00684(15) 0.0266(6) Uani d . 1 1 . .
    H H28E 0.6135 0.7164 -0.0249 0.032 Uiso calc R 1 1 . .
    H H28F 0.5655 0.7203 0.0320 0.032 Uiso calc R 1 1 . .
    C C29B 0.5358(2) 0.8828(4) -0.04063(18) 0.0420(8) Uani d . 1 1 B .
    H H29D 0.5679 0.9517 -0.0561 0.050 Uiso calc R 1 1 . .
    H H29E 0.5085 0.9294 -0.0102 0.050 Uiso calc R 1 1 . .
    C C30B 0.46996(18) 0.8271(4) -0.10934(17) 0.0366(8) Uani d DU 1 1 . .
    H H30C 0.4962 0.7974 -0.1452 0.044 Uiso calc PR 0.630(18) 1 B 1
    H H30D 0.4958 0.7573 -0.1317 0.044 Uiso calc PR 0.370(18) 1 B 2
    C C31B 0.4227(4) 0.7039(9) -0.0914(5) 0.0376(18) Uani d PDU 0.630(18) 1 B 1
    H H31G 0.4582 0.6246 -0.0792 0.056 Uiso calc PR 0.630(18) 1 B 1
    H H31H 0.3754 0.6834 -0.1337 0.056 Uiso calc PR 0.630(18) 1 B 1
    H H31I 0.4050 0.7272 -0.0502 0.056 Uiso calc PR 0.630(18) 1 B 1
    C C32B 0.4050(5) 0.9398(7) -0.1451(5) 0.047(2) Uani d PDU 0.630(18) 1 B 1
    H H32G 0.3718 0.9566 -0.1142 0.071 Uiso calc PR 0.630(18) 1 B 1
    H H32H 0.3704 0.9090 -0.1929 0.071 Uiso calc PR 0.630(18) 1 B 1
    H H32I 0.4325 1.0237 -0.1504 0.071 Uiso calc PR 0.630(18) 1 B 1
    C C31Y 0.4060(8) 0.757(2) -0.0858(9) 0.058(4) Uani d PDU 0.370(18) 1 B 2
    H H31J 0.4293 0.6769 -0.0571 0.087 Uiso calc PR 0.370(18) 1 B 2
    H H31K 0.3611 0.7298 -0.1287 0.087 Uiso calc PR 0.370(18) 1 B 2
    H H31L 0.3861 0.8195 -0.0565 0.087 Uiso calc PR 0.370(18) 1 B 2
    C C32Y 0.4369(10) 0.9435(11) -0.1666(6) 0.046(3) Uani d PDU 0.370(18) 1 B 2
    H H32J 0.4812 0.9801 -0.1811 0.069 Uiso calc PR 0.370(18) 1 B 2
    H H32K 0.4139 1.0158 -0.1450 0.069 Uiso calc PR 0.370(18) 1 B 2
    H H32L 0.3950 0.9070 -0.2092 0.069 Uiso calc PR 0.370(18) 1 B 2
    H H1NA 0.9409(19) 0.794(4) 0.6297(18) 0.033(9) Uiso d . 1 1 . .
    H H1NB 1.0301(17) 0.870(3) 0.5324(15) 0.021(8) Uiso d . 1 1 . .
loop_
    _atom_site_aniso_label
    _atom_site_aniso_U_11
    _atom_site_aniso_U_22
    _atom_site_aniso_U_33
    _atom_site_aniso_U_12
    _atom_site_aniso_U_13
    _atom_site_aniso_U_23
    O1A 0.0151(8) 0.0312(12) 0.0318(11) -0.0025(8) 0.0047(8) -0.0029(9)
    O2A 0.0431(13) 0.0400(15) 0.0440(14) -0.0065(11) 0.0025(12) 0.0057(12)
    O3A 0.0203(9) 0.0361(12) 0.0181(9) -0.0048(9) 0.0068(8) -0.0006(9)
    N1A 0.0180(10) 0.0165(11) 0.0186(10) -0.0001(9) 0.0080(9) 0.0010(9)
    N2A 0.0147(10) 0.0229(12) 0.0162(10) 0.0020(9) 0.0044(9) 0.0021(9)
    N3A 0.0277(13) 0.0465(17) 0.0246(13) -0.0109(12) 0.0087(11) -0.0060(12)
    C1A 0.0172(11) 0.0268(15) 0.0193(12) -0.0016(11) 0.0067(10) 0.0043(12)
    C2A 0.0177(11) 0.0134(12) 0.0197(12) -0.0006(10) 0.0083(10) 0.0004(10)
    C3A 0.0197(12) 0.0169(13) 0.0173(12) -0.0024(10) 0.0079(10) -0.0029(10)
    C4A 0.0182(11) 0.0226(14) 0.0236(13) -0.0022(11) 0.0082(11) -0.0015(12)
    C5A 0.0152(11) 0.0277(15) 0.0261(14) -0.0041(11) 0.0066(11) -0.0044(12)
    C6A 0.0181(12) 0.0397(18) 0.0266(14) -0.0045(12) 0.0121(11) -0.0047(13)
    C7A 0.0195(12) 0.0360(17) 0.0182(12) -0.0028(12) 0.0080(11) -0.0022(12)
    C8A 0.0172(11) 0.0188(13) 0.0154(11) -0.0013(10) 0.0071(10) -0.0018(10)
    C9A 0.0182(11) 0.0141(13) 0.0155(11) -0.0010(10) 0.0066(10) 0.0008(10)
    C10A 0.0199(12) 0.0248(14) 0.0167(12) -0.0004(11) 0.0089(10) 0.0019(11)
    C11A 0.0212(12) 0.0220(14) 0.0174(12) 0.0036(11) 0.0069(10) 0.0002(11)
    C12A 0.0205(12) 0.0190(13) 0.0129(11) 0.0012(10) 0.0080(10) 0.0000(10)
    C13A 0.0169(11) 0.0231(14) 0.0164(12) 0.0026(10) 0.0039(10) -0.0004(11)
    C14A 0.0197(12) 0.0229(14) 0.0170(12) 0.0025(10) 0.0075(10) 0.0019(11)
    C15A 0.0186(12) 0.0249(14) 0.0178(12) -0.0010(11) 0.0085(10) 0.0024(11)
    C16A 0.0157(11) 0.0171(13) 0.0173(12) -0.0006(10) 0.0058(10) 0.0004(10)
    C17A 0.0201(12) 0.0154(13) 0.0152(11) 0.0005(10) 0.0075(10) 0.0021(10)
    C18A 0.0168(11) 0.0181(13) 0.0187(12) -0.0032(10) 0.0041(10) 0.0000(11)
    C19A 0.0178(11) 0.0285(15) 0.0158(12) -0.0018(11) 0.0030(10) -0.0011(12)
    C20A 0.0205(12) 0.0287(16) 0.0199(13) -0.0048(11) 0.0073(11) 0.0012(12)
    C21A 0.0272(15) 0.0384(19) 0.0252(15) -0.0001(14) 0.0071(13) 0.0005(14)
    C22A 0.0245(14) 0.055(2) 0.0349(17) -0.0022(15) 0.0001(14) 0.0073(17)
    C23A 0.0253(13) 0.0203(14) 0.0234(14) -0.0062(11) 0.0059(12) 0.0012(11)
    C24A 0.0249(13) 0.0212(14) 0.0212(13) 0.0027(11) 0.0091(11) 0.0048(11)
    C25A 0.0260(13) 0.0307(16) 0.0165(12) 0.0054(12) 0.0055(11) -0.0010(12)
    C26A 0.0251(13) 0.0298(15) 0.0168(12) 0.0075(12) 0.0056(11) 0.0006(12)
    C27A 0.0205(16) 0.027(3) 0.0222(18) 0.0008(16) 0.0065(13) -0.0025(18)
    C28A 0.0248(17) 0.033(2) 0.0283(18) 0.0029(15) -0.0024(15) -0.0046(17)
    C29A 0.0191(15) 0.043(2) 0.0286(18) 0.0039(16) 0.0026(14) -0.0092(18)
    C30A 0.0147(15) 0.030(2) 0.0276(19) -0.0003(14) 0.0027(14) 0.0022(16)
    C31A 0.033(2) 0.036(3) 0.0245(19) -0.0042(19) 0.0158(18) -0.0008(18)
    C32A 0.0228(19) 0.045(3) 0.050(3) -0.0071(17) 0.0039(19) -0.006(2)
    O1B 0.0156(8) 0.0364(12) 0.0234(10) -0.0023(8) 0.0040(8) -0.0004(9)
    O2B 0.0367(12) 0.0372(14) 0.0402(13) -0.0090(11) 0.0021(10) 0.0019(12)
    O3B 0.0203(9) 0.0351(11) 0.0161(9) -0.0058(8) 0.0073(7) 0.0002(9)
    N1B 0.0170(10) 0.0216(12) 0.0166(10) -0.0003(9) 0.0078(9) -0.0024(9)
    N2B 0.0143(10) 0.0299(13) 0.0140(10) 0.0007(9) 0.0059(9) -0.0004(9)
    N3B 0.0278(13) 0.0344(15) 0.0303(13) 0.0050(11) 0.0072(11) 0.0059(12)
    C1B 0.0175(12) 0.0191(13) 0.0168(12) 0.0024(10) 0.0073(10) -0.0013(11)
    C2B 0.0139(11) 0.0148(13) 0.0181(12) -0.0003(10) 0.0037(10) -0.0018(10)
    C3B 0.0166(11) 0.0168(13) 0.0137(11) 0.0013(10) 0.0052(10) 0.0019(10)
    C4B 0.0194(12) 0.0218(14) 0.0177(12) -0.0009(11) 0.0069(10) 0.0003(11)
    C5B 0.0147(11) 0.0268(15) 0.0180(12) 0.0014(11) 0.0045(10) 0.0023(11)
    C6B 0.0186(12) 0.0290(15) 0.0201(12) 0.0024(11) 0.0087(10) -0.0009(12)
    C7B 0.0187(11) 0.0215(14) 0.0174(12) 0.0033(10) 0.0077(10) 0.0001(11)
    C8B 0.0173(11) 0.0173(13) 0.0144(11) 0.0020(10) 0.0060(10) 0.0002(10)
    C9B 0.0179(11) 0.0166(13) 0.0163(11) 0.0027(10) 0.0066(10) 0.0011(10)
    C10B 0.0207(13) 0.0241(15) 0.0203(13) 0.0013(11) 0.0078(11) -0.0034(11)
    C11B 0.0213(12) 0.0245(14) 0.0166(12) -0.0007(11) 0.0066(10) -0.0045(11)
    C12B 0.0173(11) 0.0186(13) 0.0151(11) 0.0010(10) 0.0055(10) 0.0013(10)
    C13B 0.0177(11) 0.0205(14) 0.0162(12) -0.0009(10) 0.0043(10) 0.0026(11)
    C14B 0.0216(12) 0.0268(15) 0.0224(13) 0.0016(11) 0.0058(11) -0.0019(12)
    C15B 0.0198(12) 0.0230(14) 0.0176(12) 0.0022(11) 0.0039(10) -0.0034(11)
    C16B 0.0174(11) 0.0175(13) 0.0151(11) 0.0019(10) 0.0062(10) 0.0020(10)
    C17B 0.0172(11) 0.0159(13) 0.0152(11) -0.0007(10) 0.0051(10) 0.0007(10)
    C18B 0.0178(11) 0.0217(14) 0.0179(12) -0.0033(10) 0.0065(10) -0.0028(11)
    C19B 0.0176(12) 0.0314(16) 0.0169(12) -0.0016(11) 0.0039(10) 0.0000(12)
    C20B 0.0161(12) 0.0283(16) 0.0226(13) -0.0009(11) 0.0048(11) 0.0060(12)
    C21B 0.0245(14) 0.045(2) 0.0233(15) -0.0070(14) 0.0071(12) 0.0002(15)
    C22B 0.0243(15) 0.072(3) 0.0375(19) -0.0131(17) 0.0057(15) -0.0032(19)
    C23B 0.0226(13) 0.0163(13) 0.0207(13) 0.0013(11) 0.0045(11) -0.0005(11)
    C24B 0.0252(13) 0.0209(14) 0.0193(13) -0.0020(11) 0.0052(11) 0.0027(11)
    C25B 0.0274(14) 0.0322(17) 0.0218(14) -0.0024(13) 0.0037(12) -0.0058(13)
    C26B 0.0212(12) 0.0223(14) 0.0172(12) -0.0040(11) 0.0042(10) -0.0005(11)
    C27B 0.0247(13) 0.0301(16) 0.0227(14) -0.0006(12) 0.0009(12) -0.0001(13)
    C28B 0.0222(13) 0.0321(17) 0.0206(13) -0.0045(12) 0.0005(11) -0.0001(13)
    C29B 0.0386(17) 0.043(2) 0.0295(17) 0.0080(16) -0.0087(14) -0.0026(16)
    C30B 0.0268(14) 0.048(2) 0.0270(15) 0.0015(14) -0.0016(13) -0.0019(15)
    C31B 0.011(3) 0.055(4) 0.043(4) 0.000(3) 0.003(2) -0.005(3)
    C32B 0.029(3) 0.047(3) 0.048(4) 0.001(3) -0.010(3) 0.004(3)
    C31Y 0.019(5) 0.121(11) 0.037(5) 0.010(6) 0.015(4) 0.007(7)
    C32Y 0.029(6) 0.071(6) 0.025(5) 0.010(5) -0.009(4) -0.007(4)
_geom_special_details
;
All e.s.d.'s (except the e.s.d. in the dihedral angle between two l.s. planes)
are estimated using the full covariance matrix. The cell e.s.d.'s are taken
into account individually in the estimation of e.s.d.'s in distances, angles
and torsion angles; correlations between e.s.d.'s in cell parameters are only
used when they are defined by crystal symmetry. An approximate (isotropic)
treatment of cell e.s.d.'s is used for estimating e.s.d.'s involving l.s.
planes.
;
loop_
    _geom_bond_atom_site_label_1
    _geom_bond_atom_site_label_2
    _geom_bond_site_symmetry_2
    _geom_bond_distance
    _geom_bond_publ_flag
    O1A C21A . 1.334(4) ?
    O1A C5A . 1.457(3) ?
    O2A C21A . 1.209(4) ?
    O3A C18A . 1.228(3) ?
    N1A C2A . 1.287(3) ?
    N1A N2A . 1.394(3) ?
    N2A C18A . 1.352(3) ?
    N2A H1NA . 0.85(3) ?
    N3A C20A . 1.143(3) ?
    C1A C2A . 1.506(3) ?
    C1A C17A . 1.534(3) ?
    C1A H1AA . 0.9700 ?
    C1A H1AB . 0.9700 ?
    C2A C3A . 1.516(3) ?
    C3A C4A . 1.533(3) ?
    C3A C8A . 1.554(4) ?
    C3A H3AA . 0.9800 ?
    C4A C5A . 1.524(3) ?
    C4A H4AA . 0.9700 ?
    C4A H4AB . 0.9700 ?
    C5A C6A . 1.506(4) ?
    C5A H5AA . 0.9800 ?
    C6A C7A . 1.540(3) ?
    C6A H6AA . 0.9700 ?
    C6A H6AB . 0.9700 ?
    C7A C8A . 1.537(3) ?
    C7A H7AA . 0.9700 ?
    C7A H7AB . 0.9700 ?
    C8A C23A . 1.532(4) ?
    C8A C9A . 1.555(3) ?
    C9A C10A . 1.534(3) ?
    C9A C17A . 1.539(3) ?
    C9A H9AA . 0.9800 ?
    C10A C11A . 1.539(3) ?
    C10A H10A . 0.9700 ?
    C10A H10B . 0.9700 ?
    C11A C12A . 1.531(3) ?
    C11A H11A . 0.9700 ?
    C11A H11B . 0.9700 ?
    C12A C24A . 1.534(4) ?
    C12A C16A . 1.543(3) ?
    C12A C13A . 1.562(3) ?
    C13A C26A . 1.540(4) ?
    C13A C14A . 1.556(3) ?
    C13A H13A . 0.9800 ?
    C14A C15A . 1.548(3) ?
    C14A H14A . 0.9700 ?
    C14A H14B . 0.9700 ?
    C15A C16A . 1.533(3) ?
    C15A H15A . 0.9700 ?
    C15A H15B . 0.9700 ?
    C16A C17A . 1.529(3) ?
    C16A H16A . 0.9800 ?
    C17A H17A . 0.9800 ?
    C18A C19A . 1.524(3) ?
    C19A C20A . 1.469(4) ?
    C19A H19A . 0.9700 ?
    C19A H19B . 0.9700 ?
    C21A C22A . 1.499(4) ?
    C22A H22A . 0.9600 ?
    C22A H22B . 0.9600 ?
    C22A H22C . 0.9600 ?
    C23A H23A . 0.9600 ?
    C23A H23B . 0.9600 ?
    C23A H23C . 0.9600 ?
    C24A H24A . 0.9600 ?
    C24A H24B . 0.9600 ?
    C24A H24C . 0.9600 ?
    C25A C26A . 1.537(4) ?
    C25A H25A . 0.9600 ?
    C25A H25B . 0.9600 ?
    C25A H25C . 0.9600 ?
    C26A C27X . 1.31(2) ?
    C26A C27A . 1.587(5) ?
    C26A H26B . 0.9800 ?
    C26A H26C . 0.9800 ?
    C27A C28A . 1.532(5) ?
    C27A H27A . 0.9700 ?
    C27A H27B . 0.9700 ?
    C28A C29A . 1.530(5) ?
    C28A H28A . 0.9700 ?
    C28A H28B . 0.9700 ?
    C29A C30A . 1.516(6) ?
    C29A H29A . 0.9700 ?
    C29A H29B . 0.9700 ?
    C30A C32A . 1.530(5) ?
    C30A C31A . 1.534(5) ?
    C30A H30A . 0.9800 ?
    C31A H31A . 0.9600 ?
    C31A H31B . 0.9600 ?
    C31A H31C . 0.9600 ?
    C32A H32A . 0.9600 ?
    C32A H32B . 0.9600 ?
    C32A H32C . 0.9600 ?
    C27X C28X . 1.52(3) ?
    C27X H27C . 0.9700 ?
    C27X H27D . 0.9700 ?
    C28X C29X . 1.56(2) ?
    C28X H28C . 0.9700 ?
    C28X H28D . 0.9700 ?
    C29X C30X . 1.50(3) ?
    C29X H29C . 0.9700 ?
    C29X H29F . 0.9700 ?
    C30X C32X . 1.534(10) ?
    C30X C31X . 1.535(10) ?
    C30X H30B . 0.9800 ?
    C31X H31D . 0.9600 ?
    C31X H31E . 0.9600 ?
    C31X H31F . 0.9600 ?
    C32X H32D . 0.9600 ?
    C32X H32E . 0.9600 ?
    C32X H32F . 0.9600 ?
    O1B C21B . 1.353(4) ?
    O1B C5B . 1.460(3) ?
    O2B C21B . 1.199(4) ?
    O3B C18B . 1.225(3) ?
    N1B C2B . 1.283(3) ?
    N1B N2B . 1.389(3) ?
    N2B C18B . 1.344(3) ?
    N2B H1NB . 0.88(3) ?
    N3B C20B . 1.147(4) ?
    C1B C2B . 1.508(3) ?
    C1B C17B . 1.540(4) ?
    C1B H1BA . 0.9700 ?
    C1B H1BB . 0.9700 ?
    C2B C3B . 1.504(3) ?
    C3B C4B . 1.534(3) ?
    C3B C8B . 1.566(4) ?
    C3B H3BA . 0.9800 ?
    C4B C5B . 1.523(3) ?
    C4B H4BA . 0.9700 ?
    C4B H4BB . 0.9700 ?
    C5B C6B . 1.512(4) ?
    C5B H5BA . 0.9800 ?
    C6B C7B . 1.533(3) ?
    C6B H6BA . 0.9700 ?
    C6B H6BB . 0.9700 ?
    C7B C8B . 1.543(3) ?
    C7B H7BA . 0.9700 ?
    C7B H7BB . 0.9700 ?
    C8B C23B . 1.542(4) ?
    C8B C9B . 1.553(3) ?
    C9B C10B . 1.530(4) ?
    C9B C17B . 1.546(3) ?
    C9B H9BA . 0.9800 ?
    C10B C11B . 1.532(4) ?
    C10B H10C . 0.9700 ?
    C10B H10D . 0.9700 ?
    C11B C12B . 1.535(3) ?
    C11B H11C . 0.9700 ?
    C11B H11D . 0.9700 ?
    C12B C24B . 1.536(4) ?
    C12B C13B . 1.550(3) ?
    C12B C16B . 1.552(4) ?
    C13B C26B . 1.544(3) ?
    C13B C14B . 1.558(4) ?
    C13B H13B . 0.9800 ?
    C14B C15B . 1.550(4) ?
    C14B H14C . 0.9700 ?
    C14B H14D . 0.9700 ?
    C15B C16B . 1.523(3) ?
    C15B H15C . 0.9700 ?
    C15B H15D . 0.9700 ?
    C16B C17B . 1.529(3) ?
    C16B H16B . 0.9800 ?
    C17B H17B . 0.9800 ?
    C18B C19B . 1.531(3) ?
    C19B C20B . 1.470(4) ?
    C19B H19C . 0.9700 ?
    C19B H19D . 0.9700 ?
    C21B C22B . 1.506(4) ?
    C22B H22D . 0.9600 ?
    C22B H22E . 0.9600 ?
    C22B H22F . 0.9600 ?
    C23B H23D . 0.9600 ?
    C23B H23E . 0.9600 ?
    C23B H23F . 0.9600 ?
    C24B H24D . 0.9600 ?
    C24B H24E . 0.9600 ?
    C24B H24F . 0.9600 ?
    C25B C26B . 1.530(4) ?
    C25B H25D . 0.9600 ?
    C25B H25E . 0.9600 ?
    C25B H25F . 0.9600 ?
    C26B C27B . 1.530(4) ?
    C26B H26A . 0.9800 ?
    C27B C28B . 1.529(4) ?
    C27B H27E . 0.9700 ?
    C27B H27F . 0.9700 ?
    C28B C29B . 1.516(4) ?
    C28B H28E . 0.9700 ?
    C28B H28F . 0.9700 ?
    C29B C30B . 1.524(4) ?
    C29B H29D . 0.9700 ?
    C29B H29E . 0.9700 ?
    C30B C31Y . 1.480(8) ?
    C30B C31B . 1.542(8) ?
    C30B C32Y . 1.543(8) ?
    C30B C32B . 1.549(7) ?
    C30B H30C . 0.9800 ?
    C30B H30D . 0.9800 ?
    C31B H31G . 0.9600 ?
    C31B H31H . 0.9600 ?
    C31B H31I . 0.9600 ?
    C32B H32G . 0.9600 ?
    C32B H32H . 0.9600 ?
    C32B H32I . 0.9600 ?
    C31Y H31J . 0.9600 ?
    C31Y H31K . 0.9600 ?
    C31Y H31L . 0.9600 ?
    C32Y H32J . 0.9600 ?
    C32Y H32K . 0.9600 ?
    C32Y H32L . 0.9600 ?
loop_
    _geom_angle_atom_site_label_1
    _geom_angle_atom_site_label_2
    _geom_angle_atom_site_label_3
    _geom_angle_site_symmetry_1
    _geom_angle_site_symmetry_3
    _geom_angle
    _geom_angle_publ_flag
    C21A O1A C5A . . 117.7(2) ?
    C2A N1A N2A . . 118.00(19) ?
    C18A N2A N1A . . 120.3(2) ?
    C18A N2A H1NA . . 117(2) ?
    N1A N2A H1NA . . 122(2) ?
    C2A C1A C17A . . 115.6(2) ?
    C2A C1A H1AA . . 108.4 ?
    C17A C1A H1AA . . 108.4 ?
    C2A C1A H1AB . . 108.4 ?
    C17A C1A H1AB . . 108.4 ?
    H1AA C1A H1AB . . 107.4 ?
    N1A C2A C1A . . 126.3(2) ?
    N1A C2A C3A . . 116.4(2) ?
    C1A C2A C3A . . 117.0(2) ?
    C2A C3A C4A . . 114.2(2) ?
    C2A C3A C8A . . 111.7(2) ?
    C4A C3A C8A . . 113.2(2) ?
    C2A C3A H3AA . . 105.6 ?
    C4A C3A H3AA . . 105.6 ?
    C8A C3A H3AA . . 105.6 ?
    C5A C4A C3A . . 110.0(2) ?
    C5A C4A H4AA . . 109.7 ?
    C3A C4A H4AA . . 109.7 ?
    C5A C4A H4AB . . 109.7 ?
    C3A C4A H4AB . . 109.7 ?
    H4AA C4A H4AB . . 108.2 ?
    O1A C5A C6A . . 105.8(2) ?
    O1A C5A C4A . . 109.8(2) ?
    C6A C5A C4A . . 112.4(2) ?
    O1A C5A H5AA . . 109.6 ?
    C6A C5A H5AA . . 109.6 ?
    C4A C5A H5AA . . 109.6 ?
    C5A C6A C7A . . 110.8(2) ?
    C5A C6A H6AA . . 109.5 ?
    C7A C6A H6AA . . 109.5 ?
    C5A C6A H6AB . . 109.5 ?
    C7A C6A H6AB . . 109.5 ?
    H6AA C6A H6AB . . 108.1 ?
    C8A C7A C6A . . 113.9(2) ?
    C8A C7A H7AA . . 108.8 ?
    C6A C7A H7AA . . 108.8 ?
    C8A C7A H7AB . . 108.8 ?
    C6A C7A H7AB . . 108.8 ?
    H7AA C7A H7AB . . 107.7 ?
    C23A C8A C7A . . 110.1(2) ?
    C23A C8A C3A . . 110.5(2) ?
    C7A C8A C3A . . 108.3(2) ?
    C23A C8A C9A . . 110.9(2) ?
    C7A C8A C9A . . 109.6(2) ?
    C3A C8A C9A . . 107.42(19) ?
    C10A C9A C17A . . 111.78(19) ?
    C10A C9A C8A . . 114.92(19) ?
    C17A C9A C8A . . 111.30(19) ?
    C10A C9A H9AA . . 106.0 ?
    C17A C9A H9AA . . 106.0 ?
    C8A C9A H9AA . . 106.0 ?
    C9A C10A C11A . . 112.8(2) ?
    C9A C10A H10A . . 109.0 ?
    C11A C10A H10A . . 109.0 ?
    C9A C10A H10B . . 109.0 ?
    C11A C10A H10B . . 109.0 ?
    H10A C10A H10B . . 107.8 ?
    C12A C11A C10A . . 112.2(2) ?
    C12A C11A H11A . . 109.2 ?
    C10A C11A H11A . . 109.2 ?
    C12A C11A H11B . . 109.2 ?
    C10A C11A H11B . . 109.2 ?
    H11A C11A H11B . . 107.9 ?
    C11A C12A C24A . . 110.4(2) ?
    C11A C12A C16A . . 107.0(2) ?
    C24A C12A C16A . . 112.3(2) ?
    C11A C12A C13A . . 117.3(2) ?
    C24A C12A C13A . . 109.7(2) ?
    C16A C12A C13A . . 99.55(19) ?
    C26A C13A C14A . . 112.0(2) ?
    C26A C13A C12A . . 119.6(2) ?
    C14A C13A C12A . . 102.96(19) ?
    C26A C13A H13A . . 107.2 ?
    C14A C13A H13A . . 107.2 ?
    C12A C13A H13A . . 107.2 ?
    C15A C14A C13A . . 107.14(18) ?
    C15A C14A H14A . . 110.3 ?
    C13A C14A H14A . . 110.3 ?
    C15A C14A H14B . . 110.3 ?
    C13A C14A H14B . . 110.3 ?
    H14A C14A H14B . . 108.5 ?
    C16A C15A C14A . . 103.45(19) ?
    C16A C15A H15A . . 111.1 ?
    C14A C15A H15A . . 111.1 ?
    C16A C15A H15B . . 111.1 ?
    C14A C15A H15B . . 111.1 ?
    H15A C15A H15B . . 109.0 ?
    C17A C16A C15A . . 118.5(2) ?
    C17A C16A C12A . . 114.6(2) ?
    C15A C16A C12A . . 104.39(19) ?
    C17A C16A H16A . . 106.2 ?
    C15A C16A H16A . . 106.2 ?
    C12A C16A H16A . . 106.2 ?
    C16A C17A C1A . . 110.6(2) ?
    C16A C17A C9A . . 109.15(19) ?
    C1A C17A C9A . . 111.6(2) ?
    C16A C17A H17A . . 108.5 ?
    C1A C17A H17A . . 108.5 ?
    C9A C17A H17A . . 108.5 ?
    O3A C18A N2A . . 121.0(2) ?
    O3A C18A C19A . . 121.8(2) ?
    N2A C18A C19A . . 117.2(2) ?
    C20A C19A C18A . . 110.7(2) ?
    C20A C19A H19A . . 109.5 ?
    C18A C19A H19A . . 109.5 ?
    C20A C19A H19B . . 109.5 ?
    C18A C19A H19B . . 109.5 ?
    H19A C19A H19B . . 108.1 ?
    N3A C20A C19A . . 177.9(3) ?
    O2A C21A O1A . . 123.7(3) ?
    O2A C21A C22A . . 125.3(3) ?
    O1A C21A C22A . . 111.0(3) ?
    C21A C22A H22A . . 109.5 ?
    C21A C22A H22B . . 109.5 ?
    H22A C22A H22B . . 109.5 ?
    C21A C22A H22C . . 109.5 ?
    H22A C22A H22C . . 109.5 ?
    H22B C22A H22C . . 109.5 ?
    C8A C23A H23A . . 109.5 ?
    C8A C23A H23B . . 109.5 ?
    H23A C23A H23B . . 109.5 ?
    C8A C23A H23C . . 109.5 ?
    H23A C23A H23C . . 109.5 ?
    H23B C23A H23C . . 109.5 ?
    C12A C24A H24A . . 109.5 ?
    C12A C24A H24B . . 109.5 ?
    H24A C24A H24B . . 109.5 ?
    C12A C24A H24C . . 109.5 ?
    H24A C24A H24C . . 109.5 ?
    H24B C24A H24C . . 109.5 ?
    C26A C25A H25A . . 109.5 ?
    C26A C25A H25B . . 109.5 ?
    H25A C25A H25B . . 109.5 ?
    C26A C25A H25C . . 109.5 ?
    H25A C25A H25C . . 109.5 ?
    H25B C25A H25C . . 109.5 ?
    C27X C26A C25A . . 112.8(9) ?
    C27X C26A C13A . . 122.6(10) ?
    C25A C26A C13A . . 113.1(2) ?
    C25A C26A C27A . . 108.9(2) ?
    C13A C26A C27A . . 109.1(3) ?
    C27X C26A H26B . . 87.3 ?
    C25A C26A H26B . . 108.5 ?
    C13A C26A H26B . . 108.5 ?
    C27A C26A H26B . . 108.5 ?
    C27X C26A H26C . . 101.4 ?
    C25A C26A H26C . . 101.4 ?
    C13A C26A H26C . . 101.4 ?
    C27A C26A H26C . . 122.7 ?
    C28A C27A C26A . . 113.1(3) ?
    C28A C27A H27A . . 109.0 ?
    C26A C27A H27A . . 109.0 ?
    C28A C27A H27B . . 109.0 ?
    C26A C27A H27B . . 109.0 ?
    H27A C27A H27B . . 107.8 ?
    C29A C28A C27A . . 114.9(3) ?
    C29A C28A H28A . . 108.5 ?
    C27A C28A H28A . . 108.5 ?
    C29A C28A H28B . . 108.5 ?
    C27A C28A H28B . . 108.5 ?
    H28A C28A H28B . . 107.5 ?
    C30A C29A C28A . . 116.2(3) ?
    C30A C29A H29A . . 108.2 ?
    C28A C29A H29A . . 108.2 ?
    C30A C29A H29B . . 108.2 ?
    C28A C29A H29B . . 108.2 ?
    H29A C29A H29B . . 107.4 ?
    C29A C30A C32A . . 109.9(3) ?
    C29A C30A C31A . . 112.1(4) ?
    C32A C30A C31A . . 109.5(3) ?
    C29A C30A H30A . . 108.4 ?
    C32A C30A H30A . . 108.4 ?
    C31A C30A H30A . . 108.4 ?
    C26A C27X C28X . . 108.6(16) ?
    C26A C27X H27C . . 110.0 ?
    C28X C27X H27C . . 110.0 ?
    C26A C27X H27D . . 110.0 ?
    C28X C27X H27D . . 110.0 ?
    H27C C27X H27D . . 108.4 ?
    C27X C28X C29X . . 112.0(16) ?
    C27X C28X H28C . . 109.2 ?
    C29X C28X H28C . . 109.2 ?
    C27X C28X H28D . . 109.2 ?
    C29X C28X H28D . . 109.2 ?
    H28C C28X H28D . . 107.9 ?
    C30X C29X C28X . . 115.4(14) ?
    C30X C29X H29C . . 108.4 ?
    C28X C29X H29C . . 108.4 ?
    C30X C29X H29F . . 108.4 ?
    C28X C29X H29F . . 108.4 ?
    H29C C29X H29F . . 107.5 ?
    C29X C30X C32X . . 110.3(17) ?
    C29X C30X C31X . . 103.9(19) ?
    C32X C30X C31X . . 105.8(18) ?
    C29X C30X H30B . . 112.1 ?
    C32X C30X H30B . . 112.1 ?
    C31X C30X H30B . . 112.1 ?
    C30X C31X H31D . . 109.5 ?
    C30X C31X H31E . . 109.5 ?
    H31D C31X H31E . . 109.5 ?
    C30X C31X H31F . . 109.5 ?
    H31D C31X H31F . . 109.5 ?
    H31E C31X H31F . . 109.5 ?
    C30X C32X H32D . . 109.5 ?
    C30X C32X H32E . . 109.5 ?
    H32D C32X H32E . . 109.5 ?
    C30X C32X H32F . . 109.5 ?
    H32D C32X H32F . . 109.5 ?
    H32E C32X H32F . . 109.5 ?
    C21B O1B C5B . . 116.0(2) ?
    C2B N1B N2B . . 118.8(2) ?
    C18B N2B N1B . . 117.2(2) ?
    C18B N2B H1NB . . 117.1(19) ?
    N1B N2B H1NB . . 123.1(18) ?
    C2B C1B C17B . . 110.2(2) ?
    C2B C1B H1BA . . 109.6 ?
    C17B C1B H1BA . . 109.6 ?
    C2B C1B H1BB . . 109.6 ?
    C17B C1B H1BB . . 109.6 ?
    H1BA C1B H1BB . . 108.1 ?
    N1B C2B C3B . . 116.1(2) ?
    N1B C2B C1B . . 129.2(2) ?
    C3B C2B C1B . . 114.1(2) ?
    C2B C3B C4B . . 115.2(2) ?
    C2B C3B C8B . . 106.25(19) ?
    C4B C3B C8B . . 113.4(2) ?
    C2B C3B H3BA . . 107.2 ?
    C4B C3B H3BA . . 107.2 ?
    C8B C3B H3BA . . 107.2 ?
    C5B C4B C3B . . 108.2(2) ?
    C5B C4B H4BA . . 110.1 ?
    C3B C4B H4BA . . 110.1 ?
    C5B C4B H4BB . . 110.1 ?
    C3B C4B H4BB . . 110.1 ?
    H4BA C4B H4BB . . 108.4 ?
    O1B C5B C6B . . 107.1(2) ?
    O1B C5B C4B . . 111.1(2) ?
    C6B C5B C4B . . 110.6(2) ?
    O1B C5B H5BA . . 109.3 ?
    C6B C5B H5BA . . 109.3 ?
    C4B C5B H5BA . . 109.3 ?
    C5B C6B C7B . . 108.9(2) ?
    C5B C6B H6BA . . 109.9 ?
    C7B C6B H6BA . . 109.9 ?
    C5B C6B H6BB . . 109.9 ?
    C7B C6B H6BB . . 109.9 ?
    H6BA C6B H6BB . . 108.3 ?
    C6B C7B C8B . . 113.9(2) ?
    C6B C7B H7BA . . 108.8 ?
    C8B C7B H7BA . . 108.8 ?
    C6B C7B H7BB . . 108.8 ?
    C8B C7B H7BB . . 108.8 ?
    H7BA C7B H7BB . . 107.7 ?
    C23B C8B C7B . . 108.9(2) ?
    C23B C8B C9B . . 111.5(2) ?
    C7B C8B C9B . . 109.72(19) ?
    C23B C8B C3B . . 111.31(19) ?
    C7B C8B C3B . . 108.70(19) ?
    C9B C8B C3B . . 106.66(19) ?
    C10B C9B C17B . . 109.3(2) ?
    C10B C9B C8B . . 114.3(2) ?
    C17B C9B C8B . . 113.71(19) ?
    C10B C9B H9BA . . 106.3 ?
    C17B C9B H9BA . . 106.3 ?
    C8B C9B H9BA . . 106.3 ?
    C9B C10B C11B . . 113.4(2) ?
    C9B C10B H10C . . 108.9 ?
    C11B C10B H10C . . 108.9 ?
    C9B C10B H10D . . 108.9 ?
    C11B C10B H10D . . 108.9 ?
    H10C C10B H10D . . 107.7 ?
    C10B C11B C12B . . 112.3(2) ?
    C10B C11B H11C . . 109.1 ?
    C12B C11B H11C . . 109.1 ?
    C10B C11B H11D . . 109.1 ?
    C12B C11B H11D . . 109.1 ?
    H11C C11B H11D . . 107.9 ?
    C11B C12B C24B . . 110.9(2) ?
    C11B C12B C13B . . 116.5(2) ?
    C24B C12B C13B . . 110.5(2) ?
    C11B C12B C16B . . 107.02(19) ?
    C24B C12B C16B . . 112.0(2) ?
    C13B C12B C16B . . 99.36(19) ?
    C26B C13B C12B . . 120.3(2) ?
    C26B C13B C14B . . 112.5(2) ?
    C12B C13B C14B . . 103.64(19) ?
    C26B C13B H13B . . 106.5 ?
    C12B C13B H13B . . 106.5 ?
    C14B C13B H13B . . 106.5 ?
    C15B C14B C13B . . 106.8(2) ?
    C15B C14B H14C . . 110.4 ?
    C13B C14B H14C . . 110.4 ?
    C15B C14B H14D . . 110.4 ?
    C13B C14B H14D . . 110.4 ?
    H14C C14B H14D . . 108.6 ?
    C16B C15B C14B . . 103.5(2) ?
    C16B C15B H15C . . 111.1 ?
    C14B C15B H15C . . 111.1 ?
    C16B C15B H15D . . 111.1 ?
    C14B C15B H15D . . 111.1 ?
    H15C C15B H15D . . 109.0 ?
    C15B C16B C17B . . 119.7(2) ?
    C15B C16B C12B . . 104.58(19) ?
    C17B C16B C12B . . 114.0(2) ?
    C15B C16B H16B . . 105.9 ?
    C17B C16B H16B . . 105.9 ?
    C12B C16B H16B . . 105.9 ?
    C16B C17B C1B . . 112.1(2) ?
    C16B C17B C9B . . 107.37(19) ?
    C1B C17B C9B . . 112.54(19) ?
    C16B C17B H17B . . 108.2 ?
    C1B C17B H17B . . 108.2 ?
    C9B C17B H17B . . 108.2 ?
    O3B C18B N2B . . 122.6(2) ?
    O3B C18B C19B . . 120.6(2) ?
    N2B C18B C19B . . 116.7(2) ?
    C20B C19B C18B . . 112.6(2) ?
    C20B C19B H19C . . 109.1 ?
    C18B C19B H19C . . 109.1 ?
    C20B C19B H19D . . 109.1 ?
    C18B C19B H19D . . 109.1 ?
    H19C C19B H19D . . 107.8 ?
    N3B C20B C19B . . 178.5(3) ?
    O2B C21B O1B . . 124.1(3) ?
    O2B C21B C22B . . 125.3(3) ?
    O1B C21B C22B . . 110.7(3) ?
    C21B C22B H22D . . 109.5 ?
    C21B C22B H22E . . 109.5 ?
    H22D C22B H22E . . 109.5 ?
    C21B C22B H22F . . 109.5 ?
    H22D C22B H22F . . 109.5 ?
    H22E C22B H22F . . 109.5 ?
    C8B C23B H23D . . 109.5 ?
    C8B C23B H23E . . 109.5 ?
    H23D C23B H23E . . 109.5 ?
    C8B C23B H23F . . 109.5 ?
    H23D C23B H23F . . 109.5 ?
    H23E C23B H23F . . 109.5 ?
    C12B C24B H24D . . 109.5 ?
    C12B C24B H24E . . 109.5 ?
    H24D C24B H24E . . 109.5 ?
    C12B C24B H24F . . 109.5 ?
    H24D C24B H24F . . 109.5 ?
    H24E C24B H24F . . 109.5 ?
    C26B C25B H25D . . 109.5 ?
    C26B C25B H25E . . 109.5 ?
    H25D C25B H25E . . 109.5 ?
    C26B C25B H25F . . 109.5 ?
    H25D C25B H25F . . 109.5 ?
    H25E C25B H25F . . 109.5 ?
    C25B C26B C27B . . 110.2(2) ?
    C25B C26B C13B . . 112.6(2) ?
    C27B C26B C13B . . 109.4(2) ?
    C25B C26B H26A . . 108.2 ?
    C27B C26B H26A . . 108.2 ?
    C13B C26B H26A . . 108.2 ?
    C28B C27B C26B . . 116.6(2) ?
    C28B C27B H27E . . 108.1 ?
    C26B C27B H27E . . 108.1 ?
    C28B C27B H27F . . 108.1 ?
    C26B C27B H27F . . 108.1 ?
    H27E C27B H27F . . 107.3 ?
    C29B C28B C27B . . 113.0(3) ?
    C29B C28B H28E . . 109.0 ?
    C27B C28B H28E . . 109.0 ?
    C29B C28B H28F . . 109.0 ?
    C27B C28B H28F . . 109.0 ?
    H28E C28B H28F . . 107.8 ?
    C28B C29B C30B . . 116.0(3) ?
    C28B C29B H29D . . 108.3 ?
    C30B C29B H29D . . 108.3 ?
    C28B C29B H29E . . 108.3 ?
    C30B C29B H29E . . 108.3 ?
    H29D C29B H29E . . 107.4 ?
    C31Y C30B C29B . . 108.3(7) ?
    C29B C30B C31B . . 112.1(4) ?
    C31Y C30B C32Y . . 114.4(7) ?
    C29B C30B C32Y . . 110.5(5) ?
    C29B C30B C32B . . 110.8(4) ?
    C31B C30B C32B . . 106.6(4) ?
    C29B C30B H30C . . 109.1 ?
    C31B C30B H30C . . 109.1 ?
    C32B C30B H30C . . 109.1 ?
    C31Y C30B H30D . . 107.8 ?
    C29B C30B H30D . . 107.8 ?
    C32Y C30B H30D . . 107.8 ?
    C30B C31B H31G . . 109.5 ?
    C30B C31B H31H . . 109.5 ?
    C30B C31B H31I . . 109.5 ?
    C30B C32B H32G . . 109.5 ?
    C30B C32B H32H . . 109.5 ?
    C30B C32B H32I . . 109.5 ?
    C30B C31Y H31J . . 109.5 ?
    C30B C31Y H31K . . 109.5 ?
    H31J C31Y H31K . . 109.5 ?
    C30B C31Y H31L . . 109.5 ?
    H31J C31Y H31L . . 109.5 ?
    H31K C31Y H31L . . 109.5 ?
    C30B C32Y H32J . . 109.5 ?
    C30B C32Y H32K . . 109.5 ?
    H32J C32Y H32K . . 109.5 ?
    C30B C32Y H32L . . 109.5 ?
    H32J C32Y H32L . . 109.5 ?
    H32K C32Y H32L . . 109.5 ?
loop_
    _geom_torsion_atom_site_label_1
    _geom_torsion_atom_site_label_2
    _geom_torsion_atom_site_label_3
    _geom_torsion_atom_site_label_4
    _geom_torsion_site_symmetry_1
    _geom_torsion_site_symmetry_2
    _geom_torsion_site_symmetry_3
    _geom_torsion_site_symmetry_4
    _geom_torsion
    _geom_torsion_publ_flag
    C2A N1A N2A C18A . . . . -173.8(2) ?
    N2A N1A C2A C1A . . . . -0.4(4) ?
    N2A N1A C2A C3A . . . . 173.6(2) ?
    C17A C1A C2A N1A . . . . -147.5(3) ?
    C17A C1A C2A C3A . . . . 38.5(3) ?
    N1A C2A C3A C4A . . . . 8.8(3) ?
    C1A C2A C3A C4A . . . . -176.6(2) ?
    N1A C2A C3A C8A . . . . 138.9(2) ?
    C1A C2A C3A C8A . . . . -46.5(3) ?
    C2A C3A C4A C5A . . . . -174.4(2) ?
    C8A C3A C4A C5A . . . . 56.3(3) ?
    C21A O1A C5A C6A . . . . 142.9(2) ?
    C21A O1A C5A C4A . . . . -95.6(3) ?
    C3A C4A C5A O1A . . . . -173.8(2) ?
    C3A C4A C5A C6A . . . . -56.3(3) ?
    O1A C5A C6A C7A . . . . 175.0(2) ?
    C4A C5A C6A C7A . . . . 55.2(3) ?
    C5A C6A C7A C8A . . . . -54.5(3) ?
    C6A C7A C8A C23A . . . . -68.2(3) ?
    C6A C7A C8A C3A . . . . 52.7(3) ?
    C6A C7A C8A C9A . . . . 169.6(2) ?
    C2A C3A C8A C23A . . . . -63.9(3) ?
    C4A C3A C8A C23A . . . . 66.7(3) ?
    C2A C3A C8A C7A . . . . 175.4(2) ?
    C4A C3A C8A C7A . . . . -54.0(3) ?
    C2A C3A C8A C9A . . . . 57.2(3) ?
    C4A C3A C8A C9A . . . . -172.2(2) ?
    C23A C8A C9A C10A . . . . -70.4(3) ?
    C7A C8A C9A C10A . . . . 51.3(3) ?
    C3A C8A C9A C10A . . . . 168.7(2) ?
    C23A C8A C9A C17A . . . . 57.9(3) ?
    C7A C8A C9A C17A . . . . 179.6(2) ?
    C3A C8A C9A C17A . . . . -63.0(3) ?
    C17A C9A C10A C11A . . . . 52.4(3) ?
    C8A C9A C10A C11A . . . . -179.5(2) ?
    C9A C10A C11A C12A . . . . -55.0(3) ?
    C10A C11A C12A C24A . . . . -67.1(3) ?
    C10A C11A C12A C16A . . . . 55.5(3) ?
    C10A C11A C12A C13A . . . . 166.2(2) ?
    C11A C12A C13A C26A . . . . 78.7(3) ?
    C24A C12A C13A C26A . . . . -48.4(3) ?
    C16A C12A C13A C26A . . . . -166.4(2) ?
    C11A C12A C13A C14A . . . . -156.4(2) ?
    C24A C12A C13A C14A . . . . 76.6(2) ?
    C16A C12A C13A C14A . . . . -41.5(2) ?
    C26A C13A C14A C15A . . . . 151.6(2) ?
    C12A C13A C14A C15A . . . . 21.8(3) ?
    C13A C14A C15A C16A . . . . 7.0(3) ?
    C14A C15A C16A C17A . . . . -162.9(2) ?
    C14A C15A C16A C12A . . . . -34.0(3) ?
    C11A C12A C16A C17A . . . . -58.9(3) ?
    C24A C12A C16A C17A . . . . 62.4(3) ?
    C13A C12A C16A C17A . . . . 178.5(2) ?
    C11A C12A C16A C15A . . . . 169.9(2) ?
    C24A C12A C16A C15A . . . . -68.8(3) ?
    C13A C12A C16A C15A . . . . 47.3(2) ?
    C15A C16A C17A C1A . . . . -55.1(3) ?
    C12A C16A C17A C1A . . . . -179.1(2) ?
    C15A C16A C17A C9A . . . . -178.2(2) ?
    C12A C16A C17A C9A . . . . 57.7(3) ?
    C2A C1A C17A C16A . . . . -163.5(2) ?
    C2A C1A C17A C9A . . . . -41.8(3) ?
    C10A C9A C17A C16A . . . . -52.2(3) ?
    C8A C9A C17A C16A . . . . 177.8(2) ?
    C10A C9A C17A C1A . . . . -174.7(2) ?
    C8A C9A C17A C1A . . . . 55.3(3) ?
    N1A N2A C18A O3A . . . . 174.5(2) ?
    N1A N2A C18A C19A . . . . -4.8(4) ?
    O3A C18A C19A C20A . . . . 36.2(4) ?
    N2A C18A C19A C20A . . . . -144.5(3) ?
    C5A O1A C21A O2A . . . . 3.5(4) ?
    C5A O1A C21A C22A . . . . -179.1(2) ?
    C14A C13A C26A C27X . . . . 46.7(12) ?
    C12A C13A C26A C27X . . . . 167.2(12) ?
    C14A C13A C26A C25A . . . . -172.7(2) ?
    C12A C13A C26A C25A . . . . -52.2(3) ?
    C14A C13A C26A C27A . . . . 65.9(3) ?
    C12A C13A C26A C27A . . . . -173.6(2) ?
    C27X C26A C27A C28A . . . . -35(3) ?
    C25A C26A C27A C28A . . . . 69.0(4) ?
    C13A C26A C27A C28A . . . . -167.2(3) ?
    C26A C27A C28A C29A . . . . -179.5(3) ?
    C27A C28A C29A C30A . . . . 60.4(5) ?
    C28A C29A C30A C32A . . . . 173.3(3) ?
    C28A C29A C30A C31A . . . . 51.3(4) ?
    C25A C26A C27X C28X . . . . -74.9(16) ?
    C13A C26A C27X C28X . . . . 65.8(17) ?
    C27A C26A C27X C28X . . . . 9.2(16) ?
    C26A C27X C28X C29X . . . . 174.8(14) ?
    C27X C28X C29X C30X . . . . -69(2) ?
    C28X C29X C30X C32X . . . . 163.5(17) ?
    C28X C29X C30X C31X . . . . -83(2) ?
    C2B N1B N2B C18B . . . . 174.0(2) ?
    N2B N1B C2B C3B . . . . -168.8(2) ?
    N2B N1B C2B C1B . . . . 1.5(4) ?
    C17B C1B C2B N1B . . . . -113.6(3) ?
    C17B C1B C2B C3B . . . . 56.9(3) ?
    N1B C2B C3B C4B . . . . -20.9(3) ?
    C1B C2B C3B C4B . . . . 167.3(2) ?
    N1B C2B C3B C8B . . . . 105.6(2) ?
    C1B C2B C3B C8B . . . . -66.2(3) ?
    C2B C3B C4B C5B . . . . -179.9(2) ?
    C8B C3B C4B C5B . . . . 57.4(3) ?
    C21B O1B C5B C6B . . . . 154.0(2) ?
    C21B O1B C5B C4B . . . . -85.2(3) ?
    C3B C4B C5B O1B . . . . 178.8(2) ?
    C3B C4B C5B C6B . . . . -62.4(3) ?
    O1B C5B C6B C7B . . . . -176.7(2) ?
    C4B C5B C6B C7B . . . . 62.1(3) ?
    C5B C6B C7B C8B . . . . -56.9(3) ?
    C6B C7B C8B C23B . . . . -70.8(3) ?
    C6B C7B C8B C9B . . . . 166.9(2) ?
    C6B C7B C8B C3B . . . . 50.6(3) ?
    C2B C3B C8B C23B . . . . -58.8(2) ?
    C4B C3B C8B C23B . . . . 68.8(3) ?
    C2B C3B C8B C7B . . . . -178.74(19) ?
    C4B C3B C8B C7B . . . . -51.2(3) ?
    C2B C3B C8B C9B . . . . 63.0(2) ?
    C4B C3B C8B C9B . . . . -169.40(19) ?
    C23B C8B C9B C10B . . . . -62.1(3) ?
    C7B C8B C9B C10B . . . . 58.6(3) ?
    C3B C8B C9B C10B . . . . 176.2(2) ?
    C23B C8B C9B C17B . . . . 64.4(3) ?
    C7B C8B C9B C17B . . . . -174.9(2) ?
    C3B C8B C9B C17B . . . . -57.3(3) ?
    C17B C9B C10B C11B . . . . 56.4(3) ?
    C8B C9B C10B C11B . . . . -174.8(2) ?
    C9B C10B C11B C12B . . . . -54.9(3) ?
    C10B C11B C12B C24B . . . . -69.8(3) ?
    C10B C11B C12B C13B . . . . 162.7(2) ?
    C10B C11B C12B C16B . . . . 52.7(3) ?
    C11B C12B C13B C26B . . . . 78.3(3) ?
    C24B C12B C13B C26B . . . . -49.5(3) ?
    C16B C12B C13B C26B . . . . -167.3(2) ?
    C11B C12B C13B C14B . . . . -155.0(2) ?
    C24B C12B C13B C14B . . . . 77.3(2) ?
    C16B C12B C13B C14B . . . . -40.6(2) ?
    C26B C13B C14B C15B . . . . 152.4(2) ?
    C12B C13B C14B C15B . . . . 20.9(3) ?
    C13B C14B C15B C16B . . . . 8.1(3) ?
    C14B C15B C16B C17B . . . . -163.6(2) ?
    C14B C15B C16B C12B . . . . -34.4(3) ?
    C11B C12B C16B C15B . . . . 168.6(2) ?
    C24B C12B C16B C15B . . . . -69.6(3) ?
    C13B C12B C16B C15B . . . . 47.1(2) ?
    C11B C12B C16B C17B . . . . -58.9(3) ?
    C24B C12B C16B C17B . . . . 62.9(3) ?
    C13B C12B C16B C17B . . . . 179.58(19) ?
    C15B C16B C17B C1B . . . . -48.9(3) ?
    C12B C16B C17B C1B . . . . -173.71(19) ?
    C15B C16B C17B C9B . . . . -173.0(2) ?
    C12B C16B C17B C9B . . . . 62.2(3) ?
    C2B C1B C17B C16B . . . . -166.9(2) ?
    C2B C1B C17B C9B . . . . -45.7(3) ?
    C10B C9B C17B C16B . . . . -57.9(3) ?
    C8B C9B C17B C16B . . . . 173.0(2) ?
    C10B C9B C17B C1B . . . . 178.3(2) ?
    C8B C9B C17B C1B . . . . 49.2(3) ?
    N1B N2B C18B O3B . . . . -173.1(2) ?
    N1B N2B C18B C19B . . . . 8.4(3) ?
    O3B C18B C19B C20B . . . . 113.1(3) ?
    N2B C18B C19B C20B . . . . -68.3(3) ?
    C5B O1B C21B O2B . . . . 7.5(4) ?
    C5B O1B C21B C22B . . . . -171.9(2) ?
    C12B C13B C26B C25B . . . . -48.8(3) ?
    C14B C13B C26B C25B . . . . -171.4(2) ?
    C12B C13B C26B C27B . . . . -171.7(2) ?
    C14B C13B C26B C27B . . . . 65.7(3) ?
    C25B C26B C27B C28B . . . . 58.5(3) ?
    C13B C26B C27B C28B . . . . -177.2(2) ?
    C26B C27B C28B C29B . . . . 179.8(3) ?
    C27B C28B C29B C30B . . . . 167.3(3) ?
    C28B C29B C30B C31Y . . . . 75.6(10) ?
    C28B C29B C30B C31B . . . . 51.0(5) ?
    C28B C29B C30B C32Y . . . . -158.5(8) ?
    C28B C29B C30B C32B . . . . 170.0(6) ?
loop_
    _geom_hbond_atom_site_label_D
    _geom_hbond_atom_site_label_H
    _geom_hbond_atom_site_label_A
    _geom_hbond_site_symmetry_A
    _geom_hbond_distance_DH
    _geom_hbond_distance_HA
    _geom_hbond_distance_DA
    _geom_hbond_angle_DHA
    _geom_hbond_publ_flag
    N2A H1NA O3B . 0.85(3) 2.09(3) 2.932(3) 170(3) yes
    N2B H1NB O3A . 0.88(3) 2.11(3) 2.963(3) 163(3) yes
    C1A H1AB O3B . 0.97 2.39 3.201(3) 140 yes
_iucr_refine_instructions_details
;
TITL sma1_0m in P2(1) (100K)
CELL 0.71073  17.1691   9.6694  19.1447  90.000 109.171  90.000
ZERR    4.00   0.0002   0.0001   0.0003   0.000   0.001   0.000
LATT -1
SYMM -X, 0.5+Y, -Z
SFAC C H N O
UNIT 128 204 12 12
SIZE 0.086 0.184 0.322
L.S. 10
BOND $H
FMAP 2 2 60
PLAN 20
EADP C30X C31X
SIMU 0.01 C30B > C32Y
DELU 0.01 C30B > C32Y
DFIX 1.54 0.01 C30X C31X C30X C32X
DFIX 1.54 0.01 C30B C31Y C30B C32Y
MERG 4
ACTA
CONF
WGHT    0.053900    0.049600
FVAR       0.30589   0.82483   0.62990
O1A   4    0.573771    0.833785    0.715923    11.00000    0.01506    0.03124 =
         0.03177   -0.00292    0.00473   -0.00255
O2A   4    0.560682    1.055045    0.678825    11.00000    0.04306    0.04002 =
         0.04397    0.00572    0.00251   -0.00648
O3A   4    0.906988    0.799228    0.498072    11.00000    0.02026    0.03614 =
         0.01809   -0.00059    0.00682   -0.00475
N1A   3    0.834833    0.795586    0.649502    11.00000    0.01803    0.01646 =
         0.01863    0.00104    0.00800   -0.00008
N2A   3    0.888853    0.788060    0.608932    11.00000    0.01467    0.02287 =
         0.01620    0.00208    0.00436    0.00195
N3A   3    0.720576    0.662863    0.373148    11.00000    0.02775    0.04648 =
         0.02464   -0.00603    0.00869   -0.01091
C1A   1    0.956212    0.798964    0.765228    11.00000    0.01722    0.02677 =
         0.01931    0.00434    0.00675   -0.00158
AFIX  23
H1AA  2    0.975878    0.893651    0.772609    11.00000   -1.20000
H1AB  2    0.985677    0.752345    0.736627    11.00000   -1.20000
AFIX   0
C2A   1    0.865887    0.800933    0.720462    11.00000    0.01774    0.01341 =
         0.01967    0.00040    0.00827   -0.00063
C3A   1    0.805812    0.824551    0.762264    11.00000    0.01965    0.01694 =
         0.01731   -0.00286    0.00786   -0.00238
AFIX  13
H3AA  2    0.814834    0.920140    0.780122    11.00000   -1.20000
AFIX   0
C4A   1    0.714857    0.816802    0.714055    11.00000    0.01823    0.02260 =
         0.02364   -0.00151    0.00824   -0.00217
AFIX  23
H4AA  2    0.704734    0.879402    0.672423    11.00000   -1.20000
H4AB  2    0.701783    0.723714    0.694909    11.00000   -1.20000
AFIX   0
C5A   1    0.660040    0.855947    0.759505    11.00000    0.01520    0.02771 =
         0.02610   -0.00436    0.00660   -0.00406
AFIX  13
H5AA  2    0.668742    0.953412    0.774015    11.00000   -1.20000
AFIX   0
C6A   1    0.675900    0.767284    0.827406    11.00000    0.01812    0.03967 =
         0.02664   -0.00474    0.01205   -0.00445
AFIX  23
H6AA  2    0.660000    0.672618    0.812742    11.00000   -1.20000
H6AB  2    0.642591    0.799980    0.856305    11.00000   -1.20000
AFIX   0
C7A   1    0.767646    0.771718    0.875006    11.00000    0.01952    0.03602 =
         0.01818   -0.00221    0.00798   -0.00278
AFIX  23
H7AA  2    0.780943    0.864191    0.895011    11.00000   -1.20000
H7AB  2    0.776546    0.708714    0.916327    11.00000   -1.20000
AFIX   0
C8A   1    0.826758    0.733008    0.832762    11.00000    0.01724    0.01879 =
         0.01544   -0.00182    0.00712   -0.00133
C9A   1    0.916893    0.766707    0.881164    11.00000    0.01816    0.01406 =
         0.01549    0.00083    0.00657   -0.00100
AFIX  13
H9AA  2    0.919654    0.867513    0.886731    11.00000   -1.20000
AFIX   0
C10A  1    0.943194    0.707500    0.959817    11.00000    0.01989    0.02479 =
         0.01665    0.00191    0.00895   -0.00037
AFIX  23
H10A  2    0.937636    0.607643    0.957045    11.00000   -1.20000
H10B  2    0.906459    0.742454    0.984876    11.00000   -1.20000
AFIX   0
C11A  1    1.032590    0.744761    1.005555    11.00000    0.02123    0.02205 =
         0.01743    0.00023    0.00686    0.00356
AFIX  23
H11A  2    1.036586    0.843831    1.013939    11.00000   -1.20000
H11B  2    1.046974    0.699517    1.053339    11.00000   -1.20000
AFIX   0
C12A  1    1.094023    0.701279    0.966999    11.00000    0.02049    0.01902 =
         0.01294    0.00001    0.00804    0.00124
C13A  1    1.183053    0.762195    0.997658    11.00000    0.01687    0.02311 =
         0.01637   -0.00041    0.00386    0.00258
AFIX  13
H13A  2    1.177664    0.860668    1.007290    11.00000   -1.20000
AFIX   0
C14A  1    1.214089    0.752230    0.930046    11.00000    0.01966    0.02290 =
         0.01704    0.00193    0.00753    0.00254
AFIX  23
H14A  2    1.246829    0.832880    0.927910    11.00000   -1.20000
H14B  2    1.247945    0.670409    0.933943    11.00000   -1.20000
AFIX   0
C15A  1    1.136863    0.744214    0.859913    11.00000    0.01859    0.02488 =
         0.01781    0.00244    0.00849   -0.00103
AFIX  23
H15A  2    1.138365    0.814962    0.824457    11.00000   -1.20000
H15B  2    1.132457    0.654202    0.836562    11.00000   -1.20000
AFIX   0
C16A  1    1.065318    0.768769    0.889668    11.00000    0.01572    0.01713 =
         0.01730    0.00041    0.00582   -0.00057
AFIX  13
H16A  2    1.063905    0.868614    0.897961    11.00000   -1.20000
AFIX   0
C17A  1    0.978299    0.728506    0.841072    11.00000    0.02011    0.01539 =
         0.01520    0.00214    0.00750    0.00047
AFIX  13
H17A  2    0.976603    0.628116    0.833689    11.00000   -1.20000
AFIX   0
C18A  1    0.859761    0.795325    0.534264    11.00000    0.01676    0.01810 =
         0.01866    0.00004    0.00409   -0.00317
C19A  1    0.766484    0.799972    0.497514    11.00000    0.01780    0.02846 =
         0.01577   -0.00111    0.00296   -0.00183
AFIX  23
H19A  2    0.740031    0.759338    0.530268    11.00000   -1.20000
H19B  2    0.748566    0.895411    0.488607    11.00000   -1.20000
AFIX   0
C20A  1    0.741600    0.724147    0.427154    11.00000    0.02053    0.02867 =
         0.01994    0.00124    0.00733   -0.00477
C21A  1    0.530960    0.942063    0.679927    11.00000    0.02715    0.03838 =
         0.02523    0.00052    0.00711   -0.00013
C22A  1    0.443416    0.902493    0.638998    11.00000    0.02445    0.05519 =
         0.03493    0.00726    0.00012   -0.00220
AFIX 137
H22A  2    0.410880    0.984541    0.623283    11.00000   -1.50000
H22B  2    0.421847    0.849612    0.670951    11.00000   -1.50000
H22C  2    0.441445    0.847978    0.596541    11.00000   -1.50000
AFIX   0
C23A  1    0.817456    0.579533    0.811864    11.00000    0.02530    0.02029 =
         0.02336    0.00119    0.00586   -0.00624
AFIX 137
H23A  2    0.839416    0.524334    0.855630    11.00000   -1.50000
H23B  2    0.846978    0.559976    0.778232    11.00000   -1.50000
H23C  2    0.760144    0.558094    0.788632    11.00000   -1.50000
AFIX   0
C24A  1    1.098305    0.543128    0.963089    11.00000    0.02486    0.02121 =
         0.02119    0.00481    0.00910    0.00274
AFIX 137
H24A  2    1.046760    0.508213    0.930673    11.00000   -1.50000
H24B  2    1.109015    0.504929    1.011630    11.00000   -1.50000
H24C  2    1.141822    0.517268    0.944519    11.00000   -1.50000
AFIX   0
C25A  1    1.211704    0.691655    1.133052    11.00000    0.02604    0.03067 =
         0.01649   -0.00097    0.00550    0.00539
AFIX 137
H25A  2    1.168246    0.624357    1.122254    11.00000   -1.50000
H25B  2    1.190604    0.780394    1.140486    11.00000   -1.50000
H25C  2    1.255269    0.664978    1.177045    11.00000   -1.50000
AFIX   0
C26A  1    1.245318    0.700038    1.068000    11.00000    0.02506    0.02977 =
         0.01681    0.00057    0.00560    0.00748
AFIX  13
PART   1
H26B  2    1.259496    0.606445    1.056634    21.00000   -1.20000
AFIX  13
PART   2
H26C  2    1.244910    0.602419    1.054122   -21.00000   -1.20000
PART 0
AFIX   0
PART   1
C27A  1    1.326665    0.791211    1.091925    21.00000    0.02046    0.02703 =
         0.02218   -0.00250    0.00654    0.00084
AFIX  23
H27A  2    1.342288    0.810629    1.048612    21.00000   -1.20000
H27B  2    1.315168    0.878784    1.111253    21.00000   -1.20000
AFIX   0
C28A  1    1.399094    0.721152    1.150457    21.00000    0.02484    0.03297 =
         0.02830   -0.00460   -0.00237    0.00292
AFIX  23
H28A  2    1.382766    0.700699    1.193284    21.00000   -1.20000
H28B  2    1.410353    0.633818    1.130740    21.00000   -1.20000
AFIX   0
C29A  1    1.478710    0.805916    1.175740    21.00000    0.01907    0.04255 =
         0.02862   -0.00921    0.00256    0.00389
AFIX  23
H29A  2    1.520928    0.751054    1.210986    21.00000   -1.20000
H29B  2    1.496535    0.821489    1.133269    21.00000   -1.20000
AFIX   0
C30A  1    1.473838    0.944733    1.210876    21.00000    0.01468    0.03043 =
         0.02765    0.00219    0.00271   -0.00029
AFIX  13
H30A  2    1.438942    1.006294    1.172675    21.00000   -1.20000
AFIX   0
C31A  1    1.436337    0.932761    1.273126    21.00000    0.03282    0.03603 =
         0.02452   -0.00078    0.01575   -0.00420
AFIX 137
H31A  2    1.379951    0.903407    1.252866    21.00000   -1.50000
H31B  2    1.438644    1.021105    1.296603    21.00000   -1.50000
H31C  2    1.466943    0.866276    1.308875    21.00000   -1.50000
AFIX   0
C32A  1    1.559944    1.008718    1.241310    21.00000    0.02283    0.04453 =
         0.04978   -0.00642    0.00386   -0.00712
AFIX 137
H32A  2    1.583704    1.014887    1.202486    21.00000   -1.50000
H32B  2    1.594211    0.951823    1.280490    21.00000   -1.50000
H32C  2    1.555928    1.099583    1.260046    21.00000   -1.50000
AFIX   0
PART   2
C27X  1    1.324440    0.728194    1.089081   -21.00000    0.02530
AFIX  23
H27C  2    1.346053    0.708288    1.049285   -21.00000   -1.20000
H27D  2    1.353818    0.671559    1.131343   -21.00000   -1.20000
AFIX   0
C28X  1    1.336361    0.879914    1.109579   -21.00000    0.03175
AFIX  23
H28C  2    1.309410    0.900636    1.145646   -21.00000   -1.20000
H28D  2    1.310443    0.935524    1.065943   -21.00000   -1.20000
AFIX   0
C29X  1    1.429255    0.919456    1.142196   -21.00000    0.02755
AFIX  23
H29C  2    1.456761    0.888953    1.108024   -21.00000   -1.20000
H29F  2    1.433533    1.019450    1.145283   -21.00000   -1.20000
AFIX   0
C30X  1    1.474426    0.860241    1.217269   -21.00000    0.03597
AFIX  13
H30B  2    1.456615    0.765767    1.222788   -21.00000   -1.20000
AFIX   0
C31X  1    1.454742    0.961388    1.270974   -21.00000    0.03597
AFIX 137
H31D  2    1.490346    0.942960    1.320424   -21.00000   -1.50000
H31E  2    1.398340    0.949961    1.268453   -21.00000   -1.50000
H31F  2    1.463230    1.054504    1.257632   -21.00000   -1.50000
AFIX   0
C32X  1    1.567899    0.869719    1.233502   -21.00000    0.05152
AFIX 137
H32D  2    1.582522    0.821524    1.195755   -21.00000   -1.50000
H32E  2    1.595914    0.828519    1.280718   -21.00000   -1.50000
H32F  2    1.583761    0.965046    1.234193   -21.00000   -1.50000
AFIX   0
PART   0
O1B   4    1.403441    0.909341    0.445934    11.00000    0.01560    0.03638 =
         0.02337   -0.00044    0.00401   -0.00225
O2B   4    1.396031    1.142178    0.446707    11.00000    0.03672    0.03717 =
         0.04017    0.00191    0.00212   -0.00902
O3B   4    1.069399    0.804121    0.661624    11.00000    0.02027    0.03510 =
         0.01615    0.00016    0.00735   -0.00578
N1B   3    1.139329    0.891573    0.516340    11.00000    0.01698    0.02165 =
         0.01662   -0.00241    0.00781   -0.00029
N2B   3    1.083651    0.876654    0.554563    11.00000    0.01433    0.02989 =
         0.01401   -0.00043    0.00593    0.00072
N3B   3    1.270805    0.626550    0.600845    11.00000    0.02778    0.03435 =
         0.03033    0.00591    0.00723    0.00500
C1B   1    1.024183    0.947510    0.398478    11.00000    0.01750    0.01914 =
         0.01681   -0.00135    0.00732    0.00243
AFIX  23
H1BA  2    1.020782    1.036437    0.374207    11.00000   -1.20000
H1BB  2    0.988304    0.949993    0.428432    11.00000   -1.20000
AFIX   0
C2B   1    1.111728    0.921487    0.447247    11.00000    0.01390    0.01476 =
         0.01808   -0.00177    0.00365   -0.00029
C3B   1    1.172285    0.909717    0.405894    11.00000    0.01663    0.01683 =
         0.01365    0.00190    0.00520    0.00132
AFIX  13
H3BA  2    1.162383    0.988164    0.371670    11.00000   -1.20000
AFIX   0
C4B   1    1.263426    0.914954    0.454090    11.00000    0.01935    0.02184 =
         0.01774    0.00031    0.00694   -0.00092
AFIX  23
H4BA  2    1.275293    1.001621    0.481038    11.00000   -1.20000
H4BB  2    1.275865    0.839742    0.489582    11.00000   -1.20000
AFIX   0
C5B   1    1.315637    0.902125    0.403662    11.00000    0.01465    0.02679 =
         0.01795    0.00230    0.00447    0.00142
AFIX  13
H5BA  2    1.301359    0.976944    0.367114    11.00000   -1.20000
AFIX   0
C6B   1    1.300726    0.764343    0.364090    11.00000    0.01857    0.02904 =
         0.02013   -0.00091    0.00868    0.00236
AFIX  23
H6BA  2    1.313604    0.689619    0.399879    11.00000   -1.20000
H6BB  2    1.336025    0.755519    0.333826    11.00000   -1.20000
AFIX   0
C7B   1    1.209984    0.755798    0.315297    11.00000    0.01872    0.02152 =
         0.01740    0.00006    0.00766    0.00333
AFIX  23
H7BA  2    1.200179    0.666361    0.291017    11.00000   -1.20000
H7BB  2    1.199465    0.826042    0.277142    11.00000   -1.20000
AFIX   0
C8B   1    1.148538    0.775391    0.357910    11.00000    0.01732    0.01730 =
         0.01442    0.00018    0.00605    0.00195
C9B   1    1.060485    0.799028    0.302413    11.00000    0.01790    0.01664 =
         0.01625    0.00113    0.00656    0.00270
AFIX  13
H9BA  2    1.063931    0.880863    0.273371    11.00000   -1.20000
AFIX   0
C10B  1    1.028582    0.681404    0.246871    11.00000    0.02071    0.02411 =
         0.02033   -0.00338    0.00778    0.00132
AFIX  23
H10C  2    1.023586    0.598325    0.273481    11.00000   -1.20000
H10D  2    1.068670    0.663192    0.222216    11.00000   -1.20000
AFIX   0
C11B  1    0.945024    0.712603    0.188381    11.00000    0.02127    0.02447 =
         0.01657   -0.00448    0.00661   -0.00071
AFIX  23
H11C  2    0.926654    0.631849    0.157253    11.00000   -1.20000
H11D  2    0.951495    0.787918    0.157271    11.00000   -1.20000
AFIX   0
C12B  1    0.879139    0.752001    0.222991    11.00000    0.01735    0.01863 =
         0.01509    0.00133    0.00549    0.00097
C13B  1    0.801256    0.826013    0.171718    11.00000    0.01773    0.02048 =
         0.01616    0.00257    0.00426   -0.00090
AFIX  13
H13B  2    0.820558    0.894494    0.143393    11.00000   -1.20000
AFIX   0
C14B  1    0.768890    0.908875    0.226397    11.00000    0.02156    0.02683 =
         0.02240   -0.00189    0.00579    0.00164
AFIX  23
H14C  2    0.748795    0.998867    0.205936    11.00000   -1.20000
H14D  2    0.724143    0.859355    0.235687    11.00000   -1.20000
AFIX   0
C15B  1    0.842528    0.925221    0.298995    11.00000    0.01978    0.02296 =
         0.01758   -0.00336    0.00390    0.00220
AFIX  23
H15C  2    0.850551    1.021374    0.314104    11.00000   -1.20000
H15D  2    0.834126    0.871187    0.338613    11.00000   -1.20000
AFIX   0
C16B  1    0.915546    0.870741    0.278699    11.00000    0.01738    0.01754 =
         0.01510    0.00197    0.00621    0.00186
AFIX  13
H16B  2    0.930111    0.944467    0.250102    11.00000   -1.20000
AFIX   0
C17B  1    0.995526    0.832693    0.339879    11.00000    0.01716    0.01593 =
         0.01519    0.00073    0.00515   -0.00070
AFIX  13
H17B  2    0.985621    0.748736    0.364381    11.00000   -1.20000
AFIX   0
C18B  1    1.113771    0.832955    0.624979    11.00000    0.01777    0.02172 =
         0.01790   -0.00283    0.00650   -0.00328
C19B  1    1.207713    0.823824    0.659046    11.00000    0.01762    0.03144 =
         0.01694    0.00005    0.00393   -0.00160
AFIX  23
H19C  2    1.231679    0.911823    0.652704    11.00000   -1.20000
H19D  2    1.222176    0.806608    0.711693    11.00000   -1.20000
AFIX   0
C20B  1    1.243027    0.713941    0.625611    11.00000    0.01607    0.02827 =
         0.02263    0.00596    0.00477   -0.00092
C21B  1    1.435963    1.037881    0.460184    11.00000    0.02455    0.04506 =
         0.02326    0.00019    0.00714   -0.00696
C22B  1    1.528404    1.030988    0.494231    11.00000    0.02427    0.07221 =
         0.03750   -0.00321    0.00573   -0.01311
AFIX 137
H22D  2    1.546072    1.091875    0.536105    11.00000   -1.50000
H22E  2    1.553413    1.058702    0.458355    11.00000   -1.50000
H22F  2    1.544642    0.937993    0.509931    11.00000   -1.50000
AFIX   0
C23B  1    1.151827    0.646927    0.406510    11.00000    0.02264    0.01629 =
         0.02072   -0.00055    0.00453    0.00127
AFIX 137
H23D  2    1.147997    0.564843    0.377361    11.00000   -1.50000
H23E  2    1.106618    0.649604    0.425540    11.00000   -1.50000
H23F  2    1.202912    0.646349    0.446889    11.00000   -1.50000
AFIX   0
C24B  1    0.854730    0.626371    0.260374    11.00000    0.02524    0.02090 =
         0.01926    0.00274    0.00524   -0.00202
AFIX 137
H24D  2    0.831603    0.556104    0.224048    11.00000   -1.50000
H24E  2    0.814657    0.653951    0.282751    11.00000   -1.50000
H24F  2    0.902679    0.590560    0.297683    11.00000   -1.50000
AFIX   0
C25B  1    0.766103    0.644392    0.068971    11.00000    0.02742    0.03221 =
         0.02176   -0.00576    0.00370   -0.00241
AFIX 137
H25D  2    0.721055    0.597628    0.033331    11.00000   -1.50000
H25E  2    0.801894    0.577587    0.100885    11.00000   -1.50000
H25F  2    0.796414    0.696483    0.043795    11.00000   -1.50000
AFIX   0
C26B  1    0.732543    0.742376    0.115035    11.00000    0.02121    0.02225 =
         0.01719   -0.00051    0.00422   -0.00403
AFIX  13
H26A  2    0.704261    0.686791    0.142178    11.00000   -1.20000
AFIX   0
C27B  1    0.669739    0.841939    0.064421    11.00000    0.02468    0.03010 =
         0.02267   -0.00015    0.00089   -0.00058
AFIX  23
H27E  2    0.650121    0.903031    0.095234    11.00000   -1.20000
H27F  2    0.698120    0.898734    0.038627    11.00000   -1.20000
AFIX   0
C28B  1    0.594747    0.776739    0.006836    11.00000    0.02224    0.03208 =
         0.02064   -0.00009    0.00053   -0.00451
AFIX  23
H28E  2    0.613506    0.716418   -0.024874    11.00000   -1.20000
H28F  2    0.565457    0.720334    0.031973    11.00000   -1.20000
AFIX   0
C29B  1    0.535813    0.882803   -0.040631    11.00000    0.03859    0.04331 =
         0.02955   -0.00263   -0.00870    0.00801
AFIX  23
H29D  2    0.567857    0.951694   -0.056088    11.00000   -1.20000
H29E  2    0.508469    0.929361   -0.010243    11.00000   -1.20000
AFIX   0
C30B  1    0.469961    0.827111   -0.109339    11.00000    0.02684    0.04821 =
         0.02704   -0.00186   -0.00155    0.00149
PART 1
AFIX  13
H30C  2    0.496227    0.797423   -0.145199    31.00000   -1.20000
AFIX  13
PART   2
H30D  2    0.495828    0.757324   -0.131686   -31.00000   -1.20000
AFIX   0
PART   1
C31B  1    0.422694    0.703932   -0.091406    31.00000    0.01089    0.05512 =
         0.04282   -0.00537    0.00343   -0.00022
AFIX 137
H31G  2    0.458197    0.624566   -0.079172    31.00000   -1.50000
H31H  2    0.375426    0.683368   -0.133671    31.00000   -1.50000
H31I  2    0.405033    0.727183   -0.050209    31.00000   -1.50000
AFIX   0
C32B  1    0.404980    0.939804   -0.145118    31.00000    0.02877    0.04709 =
         0.04839    0.00399   -0.01036    0.00064
AFIX 137
H32G  2    0.371808    0.956581   -0.114229    31.00000   -1.50000
H32H  2    0.370405    0.908998   -0.192912    31.00000   -1.50000
H32I  2    0.432453    1.023674   -0.150387    31.00000   -1.50000
AFIX   0
SAME C31B > C32B
PART   2
C31Y  1    0.405982    0.757181   -0.085841   -31.00000    0.01932    0.12098 =
         0.03714    0.00738    0.01496    0.01049
AFIX 137
H31J  2    0.429261    0.676888   -0.057052   -31.00000   -1.50000
H31K  2    0.361132    0.729770   -0.128705   -31.00000   -1.50000
H31L  2    0.386056    0.819528   -0.056524   -31.00000   -1.50000
AFIX   0
C32Y  1    0.436902    0.943515   -0.166568   -31.00000    0.02890    0.07076 =
         0.02544   -0.00707   -0.00880    0.00966
AFIX 137
H32J  2    0.481233    0.980146   -0.181117   -31.00000   -1.50000
H32K  2    0.413894    1.015795   -0.145026   -31.00000   -1.50000
H32L  2    0.395012    0.907023   -0.209164   -31.00000   -1.50000
AFIX   0
PART   0
H1NA  2    0.940917    0.794124    0.629729    11.00000    0.03262
H1NB  2    1.030062    0.869640    0.532444    11.00000    0.02119
HKLF 4 1 0 -1 0 -1 0 0 0 0 -1
REM  sma1_0m in P2(1) (100K)
REM R1 =  0.0537 for   6778 Fo > 4sig(Fo)  and  0.0868 for all   9291 data
REM    752 parameters refined using     48 restraints
END
WGHT      0.0539      0.0513
REM Highest difference peak  0.266,  deepest hole -0.256,  1-sigma level  0.050
Q1    1   1.1036  0.8011  0.3349  11.00000  0.05    0.27
Q2    1   0.9595  0.8537  0.3034  11.00000  0.05    0.25
Q3    1   0.7224  0.7639  0.8488  11.00000  0.05    0.23
Q4    1   1.1399  0.8742  0.3623  11.00000  0.05    0.23
Q5    1   1.1759  0.7646  0.8941  11.00000  0.05    0.23
Q6    1   0.9027  0.8040  0.2595  11.00000  0.05    0.22
Q7    1   1.2617  0.7632  0.3399  11.00000  0.05    0.22
Q8    1   0.7997  0.8948  0.2718  11.00000  0.05    0.22
Q9    1   1.0743  0.9258  0.4146  11.00000  0.05    0.22
Q10   1   0.8134  0.8160  0.5205  11.00000  0.05    0.22
Q11   1   0.5411  1.0132  0.7545  11.00000  0.05    0.21
Q12   1   1.1604  0.8406  0.6388  11.00000  0.05    0.21
Q13   1   0.8353  0.8106  0.7415  11.00000  0.05    0.21
Q14   1   1.2179  0.8943  0.4346  11.00000  0.05    0.21
Q15   1   0.9073  0.8172  0.7414  11.00000  0.05    0.21
Q16   1   1.0269  0.7257  0.8706  11.00000  0.05    0.20
Q17   1   1.1402  0.7309  0.9939  11.00000  0.05    0.20
Q18   1   0.7659  0.7865  0.1378  11.00000  0.05    0.20
Q19   1   1.1990  0.8901  0.5411  11.00000  0.05    0.20
Q20   1   0.9964  0.7186  0.9787  11.00000  0.05    0.20
;
