# Supplementary material for: 3β-Acet­oxy-5α-cholestan-6-one 2-cyano­acetyl­hydrazone
Source: Acta Crystallogr Sect E Struct Rep Online. 2012 Jan 21;68(Pt 2):o473–4. doi: 10.1107/S1600536812001432 (PMC3275224; doi:10.1107/S1600536812001432)
Supplement: Supplementary file 2 [file e-68-0o473-Isup2.hkl]

# 
# h,k,l, Fc-squared, Fo-squared, sigma(Fo-squared) and status flag 
# 
data_I
_shelx_title ' sma1_0m in P2(1) (100K)' 
_shelx_refln_list_code          4 
_shelx_F_calc_maximum      331.71 
_exptl_crystal_F_000      1152.00 
_reflns_d_resolution_high  0.7089 
 
loop_ 
 _symmetry_equiv_pos_as_xyz 
 'x, y, z' 
 '-x, y+1/2, -z' 
 
_cell_length_a    17.1691 
_cell_length_b     9.6694 
_cell_length_c    19.1447 
_cell_angle_alpha  90.000 
_cell_angle_beta  109.171 
_cell_angle_gamma  90.000 
 
_shelx_F_squared_multiplier     1.000 
 
loop_ 
 _refln_index_h 
 _refln_index_k 
 _refln_index_l 
 _refln_F_squared_calc 
 _refln_F_squared_meas 
 _refln_F_squared_sigma 
 _refln_observed_status 
   2   0   0       28.55       12.77      4.16 o 
   3   0   0    15782.82    15141.67    137.42 o 
   4   0   0        1.86       -2.70      6.74 o 
   5   0   0       58.48       51.59      7.10 o 
   6   0   0     6406.29     6338.56     43.18 o 
   7   0   0     1782.25     1849.02     23.47 o 
   8   0   0     2288.23     2477.28     31.32 o 
   9   0   0      200.40      237.85     14.14 o 
  10   0   0      243.51      262.64     15.70 o 
  11   0   0      220.54      212.18     15.87 o 
  12   0   0      372.49      359.69     20.09 o 
  13   0   0       43.47       28.14     13.56 o 
  14   0   0       53.53       31.13     14.53 o 
  15   0   0      288.29      268.24     25.58 o 
  16   0   0      250.69      264.95     27.14 o 
  17   0   0       43.65       28.50     19.59 o 
  18   0   0       10.68       18.15     17.07 o 
  19   0   0        0.20      -13.15     16.72 o 
  20   0   0       63.75      119.09     23.90 o 
  21   0   0       61.53       42.03     21.18 o 
  22   0   0       14.07       37.96     21.26 o 
   1   1   0      493.95      479.32      7.84 o 
   2   1   0      266.48      252.76      6.97 o 
   3   1   0      926.34      876.61     11.39 o 
   4   1   0      774.00      752.12     11.49 o 
   5   1   0      577.68      555.76     10.04 o 
   6   1   0      275.64      292.50      8.90 o 
   7   1   0      290.54      316.20      9.66 o 
   8   1   0     1423.86     1488.23     17.73 o 
   9   1   0      157.50      201.57      9.49 o 
  10   1   0       20.10       16.32      6.35 o 
  11   1   0      171.83      182.03     10.52 o 
  12   1   0      460.07      451.09     15.54 o 
  13   1   0       95.51      102.24     11.83 o 
  14   1   0       81.57       77.51      9.98 o 
  15   1   0      120.55       86.24     12.32 o 
  16   1   0       95.39       89.27     13.62 o 
  17   1   0      150.83      145.96     16.39 o 
  18   1   0      112.33      108.62     15.74 o 
  19   1   0      112.26      107.98     16.29 o 
  20   1   0      167.49      224.15     22.25 o 
  21   1   0       75.89       81.62     16.73 o 
  22   1   0      207.49      224.07     21.33 o 
   0   2   0   110034.05   106038.84    659.50 o 
   1   2   0    25555.30    25244.64    194.49 o 
   2   2   0     9356.76     9145.07     48.36 o 
   3   2   0     1257.56     1284.45     14.65 o 
   4   2   0     1104.61     1146.51     13.82 o 
   5   2   0     1192.49     1140.27     13.26 o 
   6   2   0      739.03      737.98     12.33 o 
   7   2   0     2379.51     2278.65     20.70 o 
   8   2   0      885.48      936.47     17.25 o 
   9   2   0     1260.00     1236.13     17.81 o 
  10   2   0      251.27      273.31     11.62 o 
  11   2   0     1167.12     1132.63     19.88 o 
  12   2   0      125.92      127.28     12.03 o 
  13   2   0       52.77       46.52      9.17 o 
  14   2   0       31.92       40.37      9.62 o 
  15   2   0      492.38      431.64     20.04 o 
  16   2   0        7.73       -9.43      9.94 o 
  17   2   0       49.04       27.98     12.90 o 
  18   2   0       17.95       27.00     12.52 o 
  19   2   0        6.76        5.08     12.53 o 
  20   2   0       38.43       40.86     14.49 o 
  21   2   0        4.20       15.15     13.97 o 
  22   2   0        5.99       57.41     17.71 o 
   1   3   0     2697.28     2696.82     22.50 o 
   2   3   0        3.71       12.04      5.07 o 
   3   3   0     3471.18     3348.28     31.48 o 
   4   3   0      754.71      751.18     12.64 o 
   5   3   0      567.40      552.01     11.18 o 
   6   3   0     2723.46     2762.21     22.40 o 
   7   3   0      927.84      982.09     15.09 o 
   8   3   0      637.03      638.85     13.83 o 
   9   3   0       83.93       91.70      8.30 o 
  10   3   0     1023.06     1012.45     19.49 o 
  11   3   0       14.43       10.69      6.98 o 
  12   3   0     1432.65     1340.71     29.30 o 
  13   3   0      453.45      423.19     18.15 o 
  14   3   0       82.99       81.38     12.37 o 
  15   3   0      254.91      278.46     16.71 o 
  16   3   0        2.35       -9.50      9.50 o 
  17   3   0       17.46       37.72     12.20 o 
  18   3   0       43.69       30.94     12.89 o 
  19   3   0      147.99      152.09     20.11 o 
  20   3   0      246.73      305.06     22.82 o 
  21   3   0       52.75       62.27     15.80 o 
  22   3   0       91.99       97.33     19.63 o 
   0   4   0     1644.44     1828.26     27.35 o 
   1   4   0     2002.30     2108.47     19.22 o 
   2   4   0      306.14      297.35      9.67 o 
   3   4   0     1212.57     1249.05     16.01 o 
   4   4   0     1036.68     1050.84     15.71 o 
   5   4   0      720.82      691.79     12.44 o 
   6   4   0      296.32      316.42     10.76 o 
   7   4   0      361.91      356.36     11.27 o 
   8   4   0      957.55      924.23     17.23 o 
   9   4   0      461.28      487.76     15.20 o 
  10   4   0      136.53      153.11     10.46 o 
  11   4   0      259.07      289.70     14.26 o 
  12   4   0      100.54       96.00     11.91 o 
  13   4   0       52.85       48.82     13.71 o 
  14   4   0      374.68      367.98     24.74 o 
  15   4   0      128.85      130.80     14.84 o 
  16   4   0      147.00      158.18     15.05 o 
  17   4   0       23.29       46.58     12.11 o 
  18   4   0        8.52        9.84     11.49 o 
  19   4   0        5.65        3.49     16.08 o 
  20   4   0        9.12      -11.14     15.86 o 
  21   4   0      273.97      297.18     31.57 o 
   1   5   0     3580.48     3677.90     32.55 o 
   2   5   0     1600.45     1585.30     17.10 o 
   3   5   0      989.37     1016.40     16.76 o 
   4   5   0     1021.21     1002.26     14.93 o 
   5   5   0      320.44      293.56     10.08 o 
   6   5   0      165.65      198.53      9.64 o 
   7   5   0     1195.42     1116.33     19.51 o 
   8   5   0       88.07       92.26      8.46 o 
   9   5   0      372.30      364.75     13.94 o 
  10   5   0     1163.91     1095.17     21.30 o 
  11   5   0       94.90      102.04     13.72 o 
  12   5   0      121.36      112.93     12.53 o 
  13   5   0      395.41      426.95     21.32 o 
  14   5   0       80.27       90.54     16.64 o 
  15   5   0       51.45       30.90     15.10 o 
  16   5   0       15.78       21.60     14.63 o 
  17   5   0        0.36       13.85     13.48 o 
  18   5   0       10.71       -4.24     14.20 o 
  19   5   0      233.88      283.37     24.50 o 
  20   5   0      370.18      359.17     30.45 o 
  21   5   0      110.67      102.40     20.97 o 
   0   6   0     1476.49     1536.63     26.43 o 
   1   6   0      327.31      367.43     11.93 o 
   2   6   0      180.63      207.10      8.78 o 
   3   6   0      439.70      420.90     11.82 o 
   4   6   0      238.10      264.16     10.73 o 
   5   6   0       38.77       38.69      5.65 o 
   6   6   0      221.80      244.87     10.65 o 
   7   6   0      175.73      184.05     13.21 o 
   8   6   0       75.51       88.98     12.14 o 
   9   6   0      320.43      336.24     18.41 o 
  10   6   0       37.88       25.99     13.17 o 
  11   6   0      267.56      253.79     18.33 o 
  12   6   0      118.61      119.77     15.48 o 
  13   6   0       79.31       85.32     16.41 o 
  14   6   0      288.34      245.03     21.48 o 
  15   6   0      115.91      133.03     18.74 o 
  16   6   0       48.41       41.08     15.29 o 
  17   6   0       35.89       38.49     16.26 o 
  18   6   0        9.65        0.40     15.02 o 
  19   6   0       18.59       18.95     16.51 o 
  20   6   0       59.73       68.55     19.59 o 
   1   7   0      254.95      304.76     13.17 o 
   2   7   0      128.12      146.58     11.01 o 
   3   7   0       90.13       88.93     10.21 o 
   4   7   0      164.12      158.84     12.72 o 
   5   7   0      325.82      341.49     16.21 o 
   6   7   0       33.97       24.72     11.91 o 
   7   7   0     1233.74     1197.18     28.78 o 
   8   7   0      549.40      516.02     23.05 o 
   9   7   0      312.46      298.71     18.88 o 
  10   7   0      188.89      260.06     22.07 o 
  11   7   0      117.54      118.69     15.94 o 
  12   7   0      146.14      153.32     18.75 o 
  13   7   0      293.66      285.66     22.35 o 
  14   7   0      290.85      247.18     22.30 o 
  15   7   0       25.69       35.40     21.46 o 
  16   7   0       57.01       45.71     16.86 o 
  17   7   0       76.19       83.99     19.00 o 
  18   7   0        7.66        0.06     17.27 o 
  19   7   0      171.58      184.42     21.45 o 
   0   8   0     1386.54     1367.25     42.64 o 
   1   8   0       18.92        2.01     10.26 o 
   2   8   0      289.24      285.51     18.37 o 
   3   8   0      412.64      466.14     21.40 o 
   4   8   0      658.78      580.19     23.20 o 
   5   8   0      218.95      224.99     15.74 o 
   6   8   0       63.30       73.77     12.68 o 
   7   8   0      117.52      120.03     14.92 o 
   8   8   0       33.48       29.40     12.56 o 
   9   8   0       40.17       24.79     13.28 o 
  10   8   0       41.41       26.55     14.34 o 
  11   8   0      137.85      142.80     21.18 o 
  12   8   0       13.29       35.35     15.54 o 
  13   8   0      378.13      365.58     24.72 o 
  14   8   0       35.97       60.51     16.95 o 
  15   8   0       85.82       86.95     27.23 o 
  16   8   0       45.90       66.11     18.10 o 
  17   8   0      111.35       87.23     19.16 o 
  18   8   0       42.04       36.01     25.98 o 
   1   9   0       48.45       43.88     25.24 o 
   2   9   0      546.11      546.42     23.57 o 
   3   9   0       52.35       83.99     14.48 o 
   4   9   0       64.94       57.00     13.59 o 
   5   9   0      156.87      169.61     16.55 o 
   6   9   0       31.70       -4.01     14.48 o 
   7   9   0      713.08      709.04     27.77 o 
   8   9   0      180.23      174.27     18.81 o 
   9   9   0       60.26       38.20     15.97 o 
  10   9   0       29.80       33.19     26.71 o 
  11   9   0      148.15      145.86     19.48 o 
  12   9   0       12.48       16.28     14.92 o 
  13   9   0      279.07      291.43     23.75 o 
  14   9   0       21.00       -7.74     15.93 o 
  15   9   0       23.30        4.81     20.15 o 
  16   9   0       88.14       86.08     24.60 o 
  17   9   0       50.23       69.26     30.00 o 
   0  10   0      392.81      535.59    159.03 o 
   1  10   0      126.67       93.30     21.31 o 
   2  10   0       16.46       64.30     31.90 o 
   3  10   0       35.40       68.05     18.70 o 
   4  10   0      123.86      120.68     20.70 o 
   5  10   0      182.20      151.05     22.06 o 
   6  10   0       85.80      117.85     20.72 o 
   7  10   0      231.49      238.49     24.44 o 
   8  10   0       81.21      107.17     17.58 o 
   9  10   0       76.88       92.01     17.34 o 
  10  10   0       91.74       60.17     17.26 o 
  11  10   0       71.32       58.64     17.15 o 
  12  10   0       12.07       17.52     16.52 o 
  13  10   0      143.72      150.05     20.28 o 
  14  10   0       21.73       18.45     15.36 o 
  15  10   0       16.41       20.59     20.92 o 
   1  11   0        3.67        4.93     23.44 o 
   2  11   0      194.28      176.06     22.50 o 
   3  11   0      148.16      134.12     21.90 o 
   4  11   0       44.87       37.66     18.97 o 
   5  11   0       50.71        0.95     18.08 o 
   6  11   0      146.55      101.70     21.57 o 
   7  11   0      110.21       93.97     21.42 o 
   8  11   0      140.95      160.86     31.55 o 
   9  11   0       80.12       81.88     26.05 o 
  10  11   0       60.19       73.21     21.35 o 
  11  11   0       67.15       42.35     26.19 o 
  12  11   0        4.39       15.39     19.72 o 
  13  11   0      122.53      115.79     48.35 o 
   0  12   0       51.51       19.41     34.14 o 
   1  12   0       34.12       88.97     30.52 o 
   2  12   0      227.28      267.68     26.49 o 
   3  12   0       33.85       -1.18     33.82 o 
   4  12   0       48.29       50.01     20.56 o 
   5  12   0      216.16      238.61     26.04 o 
   6  12   0      120.87       91.15     22.30 o 
   7  12   0       96.06      131.73     32.90 o 
   8  12   0       20.46        9.91     29.42 o 
   9  12   0      105.87      131.15     24.17 o 
  10  12   0      187.96      208.28     39.02 o 
   1  13   0      156.00      167.70     24.57 o 
   2  13   0      150.28       94.97     23.34 o 
   3  13   0       68.17       67.25     30.62 o 
   4  13   0       10.58       50.26     20.26 o 
   5  13   0       36.07       50.90     25.42 o 
   6  13   0        3.63       11.15     23.44 o 
 -23   0   1       62.47       67.92     22.12 o 
 -22   0   1       39.29       56.10     22.77 o 
 -21   0   1       23.79       52.27     21.40 o 
 -20   0   1      139.40      155.27     25.93 o 
 -19   0   1        2.91      -13.70     15.71 o 
 -18   0   1       13.21       19.56     16.56 o 
 -17   0   1       53.26       42.15     33.77 o 
 -16   0   1      154.66      172.94     21.93 o 
 -15   0   1        5.27      -14.64     14.64 o 
 -14   0   1      120.81      113.24     17.73 o 
 -13   0   1      149.05      126.97     15.41 o 
 -12   0   1       25.71       32.10     11.84 o 
 -11   0   1        0.23       -0.79     11.47 o 
 -10   0   1      336.44      322.85     16.81 o 
  -9   0   1       52.14       65.23      9.72 o 
  -8   0   1      279.09      284.72     13.64 o 
  -7   0   1        7.90        8.85      6.56 o 
  -6   0   1     1058.68     1075.87     18.57 o 
  -5   0   1      401.35      347.86     12.30 o 
  -4   0   1      135.21      131.42      9.37 o 
  -3   0   1     3672.88     3520.57     35.50 o 
   2   0   1     3658.84     3435.04     50.73 o 
   3   0   1       46.58       37.39      6.75 o 
   4   0   1     2865.42     2742.20     33.70 o 
   5   0   1     3527.96     3826.49     42.69 o 
   6   0   1       74.96       58.28     10.30 o 
   7   0   1    28149.00    28795.64    169.33 o 
   8   0   1     2542.71     2649.93     33.65 o 
   9   0   1       55.54       34.66      8.02 o 
  10   0   1      228.92      220.10     16.83 o 
  11   0   1     1126.42     1087.38     30.58 o 
  12   0   1       15.09       27.13     15.50 o 
  13   0   1     1027.87      931.58     31.47 o 
  14   0   1      181.34      172.91     19.58 o 
  15   0   1       32.95       40.63     15.27 o 
  16   0   1       84.13       58.31     28.58 o 
  17   0   1      128.64      113.71     22.18 o 
  18   0   1        0.09       11.57     16.43 o 
  19   0   1       25.14       54.17     18.80 o 
  20   0   1       10.35        9.71     18.20 o 
  21   0   1       82.44       77.24     22.79 o 
  22   0   1       37.43       31.70     21.36 o 
 -23   1   1       29.98       44.65     16.03 o 
 -22   1   1       41.73       61.75     15.43 o 
 -21   1   1        1.53       23.46     18.95 o 
 -20   1   1      317.64      362.16     23.31 o 
 -19   1   1      177.99      202.10     18.71 o 
 -18   1   1       43.44       26.63     11.66 o 
 -17   1   1       34.50       27.40     11.20 o 
 -16   1   1      157.37      158.94     16.00 o 
 -15   1   1       88.87       87.37     18.99 o 
 -14   1   1       75.93       72.56     11.44 o 
 -13   1   1      171.83      172.23     12.01 o 
 -12   1   1      771.19      692.98     17.00 o 
 -11   1   1      357.29      374.20     13.80 o 
 -10   1   1      483.61      462.95     12.48 o 
  -9   1   1      904.11      940.55     14.78 o 
  -8   1   1      494.90      558.74     11.71 o 
  -7   1   1     1349.29     1309.05     15.42 o 
  -6   1   1      491.08      472.03     10.17 o 
  -5   1   1      107.53      108.85      6.08 o 
  -4   1   1     4329.97     4145.34     25.44 o 
  -3   1   1     1612.61     1555.21     30.20 o 
  -2   1   1      481.45      477.53      9.48 o 
  -1   1   1     3561.49     3476.71    106.25 o 
   0   1   1      345.46      220.60    100.83 o 
   1   1   1     2072.55     1996.43     27.13 o 
   2   1   1      184.06      191.95      7.56 o 
   3   1   1     1944.78     1802.44     41.13 o 
   4   1   1      221.06      221.60      8.50 o 
   5   1   1      105.41      114.92      6.20 o 
   6   1   1      300.11      327.84      9.78 o 
   7   1   1      978.10     1032.13     16.09 o 
   8   1   1      133.49      151.52      8.93 o 
   9   1   1      159.72      159.29      8.80 o 
  10   1   1       91.68      103.87      8.85 o 
  11   1   1       41.30       24.23      7.68 o 
  12   1   1       26.55       28.65      9.40 o 
  13   1   1      309.80      296.62     15.94 o 
  14   1   1       88.25       66.00     13.82 o 
  15   1   1       73.00       69.24     11.23 o 
  16   1   1       91.61       77.53     14.47 o 
  17   1   1       72.92       58.85     13.67 o 
  18   1   1       24.20       11.51     16.44 o 
  19   1   1       61.84       41.19     14.21 o 
  20   1   1       20.92       34.68     13.90 o 
  21   1   1       47.80       39.73     22.43 o 
  22   1   1       79.54       71.66     16.33 o 
 -22   2   1       16.30       15.56     15.65 o 
 -21   2   1       15.40       20.60     13.81 o 
 -20   2   1      404.52      446.59     38.89 o 
 -19   2   1       18.69       29.18     13.00 o 
 -18   2   1       56.57       71.81     14.89 o 
 -17   2   1      115.14      127.30     17.98 o 
 -16   2   1      222.79      211.47     19.31 o 
 -15   2   1      478.94      483.31     22.21 o 
 -14   2   1      401.13      414.15     24.13 o 
 -13   2   1       42.21       55.24      9.92 o 
 -12   2   1      135.14      146.49     10.67 o 
 -11   2   1      143.33      154.88     10.39 o 
 -10   2   1      230.97      245.79     11.03 o 
  -9   2   1       93.02      106.88      8.07 o 
  -8   2   1      141.79      135.51      8.09 o 
  -7   2   1      151.20      155.65      7.71 o 
  -6   2   1      726.92      761.00     11.96 o 
  -5   2   1       93.45       79.96      5.72 o 
  -4   2   1     3258.33     3166.15     25.63 o 
  -3   2   1      224.72      228.01      8.63 o 
  -2   2   1     2794.24     2702.09     22.04 o 
  -1   2   1     6990.47     6726.49     34.21 o 
   0   2   1    17660.98    16743.30     89.07 o 
   1   2   1    21134.71    20479.33     90.68 o 
   2   2   1     2143.24     2114.93     19.61 o 
   3   2   1     1155.20     1214.99     15.22 o 
   4   2   1      486.82      493.26     11.00 o 
   5   2   1     4362.49     4343.19     28.74 o 
   6   2   1     5628.70     5788.29     48.82 o 
   7   2   1      734.17      785.35     13.40 o 
   8   2   1     2033.18     2123.76     24.24 o 
   9   2   1      609.00      626.79     13.97 o 
  10   2   1      382.60      390.71     13.40 o 
  11   2   1      115.03      120.46     10.71 o 
  12   2   1      130.33      123.28     14.77 o 
  13   2   1      201.17      204.87     14.66 o 
  14   2   1      860.56      753.21     20.07 o 
  15   2   1      170.21      175.30     14.46 o 
  16   2   1       30.21       42.95     12.51 o 
  17   2   1       60.84       22.01     19.32 o 
  18   2   1       39.47       42.25     13.92 o 
  19   2   1        2.15       14.09     12.47 o 
  20   2   1       25.60       24.90     13.64 o 
  21   2   1       94.28      120.09     17.80 o 
  22   2   1      138.51      160.17     20.84 o 
 -22   3   1        8.46        7.20     14.15 o 
 -21   3   1       48.38       65.80     15.26 o 
 -20   3   1      141.57      130.14     17.47 o 
 -19   3   1       34.40       62.11     14.30 o 
 -18   3   1        7.29       11.79     11.98 o 
 -17   3   1       11.18       -9.71     13.44 o 
 -16   3   1      345.04      350.42     23.80 o 
 -15   3   1      319.41      306.33     19.53 o 
 -14   3   1      334.70      325.10     16.54 o 
 -13   3   1      795.62      775.41     22.44 o 
 -12   3   1      642.25      613.70     17.51 o 
 -11   3   1      252.30      296.96     13.03 o 
 -10   3   1      118.82      110.77      9.35 o 
  -9   3   1      405.62      414.28     12.60 o 
  -8   3   1       78.34       72.44      7.15 o 
  -7   3   1      372.30      398.76     11.18 o 
  -6   3   1      748.05      744.34     13.23 o 
  -5   3   1       19.20       20.94      4.71 o 
  -4   3   1     1166.89     1143.54     14.48 o 
  -3   3   1     1120.21     1049.65     13.35 o 
  -2   3   1     2200.54     2088.89     21.87 o 
  -1   3   1    12808.56    12848.68     73.24 o 
   0   3   1    12681.72    12153.81     58.32 o 
   1   3   1     1941.81     1952.45     22.52 o 
   2   3   1     3194.77     3290.27     23.85 o 
   3   3   1     1159.93     1172.24     15.15 o 
   4   3   1      377.86      363.47     10.82 o 
   5   3   1        0.47       -1.81      5.30 o 
   6   3   1      453.48      469.13     11.02 o 
   7   3   1       73.45       65.80      6.84 o 
   8   3   1      233.13      261.30     12.55 o 
   9   3   1      266.24      291.29     11.43 o 
  10   3   1      623.11      588.06     15.71 o 
  11   3   1      130.56      150.67     11.53 o 
  12   3   1      415.75      366.93     16.60 o 
  13   3   1      128.14      147.40     13.60 o 
  14   3   1       35.03       40.81     10.19 o 
  15   3   1      127.36      122.88     13.27 o 
  16   3   1       92.03       86.40     14.80 o 
  17   3   1       10.95       22.24     12.13 o 
  18   3   1        5.26       -2.11     11.35 o 
  19   3   1       77.45      106.35     16.50 o 
  20   3   1       82.47       59.36     16.67 o 
  21   3   1       74.02       51.78     18.74 o 
 -22   4   1      210.26      233.18     24.25 o 
 -21   4   1      163.82      178.61     23.25 o 
 -20   4   1      296.85      296.35     25.85 o 
 -19   4   1       18.77       26.51     11.80 o 
 -18   4   1       23.29       29.99     12.85 o 
 -17   4   1      192.18      200.86     16.57 o 
 -16   4   1      283.33      346.54     19.40 o 
 -15   4   1      427.61      423.53     27.49 o 
 -14   4   1      663.72      652.58     25.57 o 
 -13   4   1      365.74      356.47     19.57 o 
 -12   4   1       20.03       22.57      9.13 o 
 -11   4   1      622.16      583.75     16.97 o 
 -10   4   1      254.72      250.07     12.23 o 
  -9   4   1      761.79      719.84     16.03 o 
  -8   4   1      647.01      640.44     14.34 o 
  -7   4   1      390.56      390.85     11.65 o 
  -6   4   1      636.80      598.83     12.56 o 
  -5   4   1      174.59      173.61      7.95 o 
  -4   4   1      732.16      765.77     12.46 o 
  -3   4   1      174.04      190.05      7.44 o 
  -2   4   1     1122.27     1093.56     13.97 o 
  -1   4   1     2958.22     3166.89     24.71 o 
   0   4   1     6092.66     6095.48     51.72 o 
   1   4   1     3230.33     3441.94     24.78 o 
   2   4   1      900.97      900.04     13.74 o 
   3   4   1      646.40      628.37     12.81 o 
   4   4   1     1230.35     1228.82     22.04 o 
   5   4   1      221.12      238.63     10.18 o 
   6   4   1     2133.79     2028.67     20.34 o 
   7   4   1      117.76      122.60      8.13 o 
   8   4   1      257.09      274.01     11.29 o 
   9   4   1      465.87      469.20     14.31 o 
  10   4   1      237.11      265.53     13.57 o 
  11   4   1      878.59      868.02     21.26 o 
  12   4   1      238.70      204.16     14.07 o 
  13   4   1      124.17      103.48     12.11 o 
  14   4   1      580.72      536.83     22.45 o 
  15   4   1      159.39      133.45     14.61 o 
  16   4   1      157.60      175.12     17.05 o 
  17   4   1       14.48       17.25     14.49 o 
  18   4   1       33.85       31.26     15.55 o 
  19   4   1       17.58       54.22     16.71 o 
  20   4   1       94.27       69.32     23.49 o 
  21   4   1       32.63       73.85     29.21 o 
 -21   5   1       76.66      104.06     20.45 o 
 -20   5   1       55.21       58.88     18.87 o 
 -19   5   1       89.38       49.97     17.82 o 
 -18   5   1      173.99      177.85     19.17 o 
 -17   5   1        7.24       -4.01     19.66 o 
 -16   5   1       46.84       38.86     21.00 o 
 -15   5   1       42.22       27.57     11.72 o 
 -14   5   1       36.52       63.23     14.06 o 
 -13   5   1       95.51       89.32     16.77 o 
 -12   5   1      277.54      274.72     16.42 o 
 -11   5   1       32.71       28.33     13.03 o 
 -10   5   1       71.58       64.90      9.81 o 
  -9   5   1       34.40       19.57      7.43 o 
  -8   5   1      182.91      194.35     11.46 o 
  -7   5   1       58.75       61.91      7.66 o 
  -6   5   1     1151.23     1088.58     18.12 o 
  -5   5   1      111.89      120.19      7.92 o 
  -4   5   1      113.87      130.32      7.73 o 
  -3   5   1      456.88      439.65     11.63 o 
  -2   5   1      661.76      648.48     12.90 o 
  -1   5   1     2978.92     2984.72     24.27 o 
   0   5   1     2540.02     2578.26     23.48 o 
   1   5   1      528.65      562.55     16.42 o 
   2   5   1     1991.73     1963.22     21.19 o 
   3   5   1      692.09      682.30     14.58 o 
   4   5   1        8.12       23.36      6.95 o 
   5   5   1      142.12      177.85     10.30 o 
   6   5   1      181.36      212.75     12.01 o 
   7   5   1      352.05      350.60     11.92 o 
   8   5   1      333.47      378.74     13.52 o 
   9   5   1      517.44      487.55     15.63 o 
  10   5   1       55.50       56.91      9.89 o 
  11   5   1      106.17      118.20     12.63 o 
  12   5   1      116.47      101.41     14.68 o 
  13   5   1      629.92      604.21     25.07 o 
  14   5   1       38.40       19.07     11.50 o 
  15   5   1       32.58       24.79     15.39 o 
  16   5   1        7.41       40.36     15.64 o 
  17   5   1       22.77       22.19     15.69 o 
  18   5   1        9.71      -14.49     19.50 o 
  19   5   1       22.52      -14.77     19.06 o 
  20   5   1       72.31      132.81     23.85 o 
 -20   6   1       96.45      118.14     21.54 o 
 -19   6   1      111.18       88.43     18.54 o 
 -18   6   1      117.88      102.46     18.08 o 
 -17   6   1       10.44       26.64     15.24 o 
 -16   6   1       18.09        2.42     13.48 o 
 -15   6   1       18.35        9.39     16.32 o 
 -14   6   1      189.55      129.84     20.85 o 
 -13   6   1      114.89      100.13     16.64 o 
 -12   6   1        3.34       13.44     13.48 o 
 -11   6   1      192.46      188.70     15.15 o 
 -10   6   1       42.89       51.18     13.84 o 
  -9   6   1      526.47      509.61     17.56 o 
  -8   6   1      373.61      374.16     14.82 o 
  -7   6   1      111.10      101.14      9.11 o 
  -6   6   1      117.24      112.69      8.72 o 
  -5   6   1      223.33      208.56     10.95 o 
  -4   6   1      387.35      426.10     13.00 o 
  -3   6   1      209.56      220.44     10.50 o 
  -2   6   1      266.85      289.86     10.61 o 
  -1   6   1      883.14      934.02     15.78 o 
   0   6   1     1096.43     1152.32     16.90 o 
   1   6   1     2172.77     2185.05     23.74 o 
   2   6   1      403.32      455.93     14.29 o 
   3   6   1       88.05       91.08      9.27 o 
   4   6   1        8.98       14.48      8.29 o 
   5   6   1       51.19       47.58      9.27 o 
   6   6   1      240.59      246.26     14.13 o 
   7   6   1      250.91      260.42     15.77 o 
   8   6   1       50.50       44.93     11.52 o 
   9   6   1       17.52        1.70     11.69 o 
  10   6   1      126.14      160.30     15.65 o 
  11   6   1       42.37       45.52     12.91 o 
  12   6   1      213.08      220.15     17.70 o 
  13   6   1       88.87       74.29     14.81 o 
  14   6   1        1.34       -9.82     12.08 o 
  15   6   1       67.60       68.44     16.52 o 
  16   6   1      273.10      282.80     23.22 o 
  17   6   1        1.61      -10.23     17.98 o 
  18   6   1        6.80        2.11     16.10 o 
  19   6   1       39.17       42.98     19.88 o 
  20   6   1       86.42       72.74     22.94 o 
 -19   7   1       15.84       31.94     16.85 o 
 -18   7   1       49.60       54.13     21.05 o 
 -17   7   1       12.04       41.37     17.10 o 
 -16   7   1       12.75       37.71     15.34 o 
 -15   7   1       32.57       35.15     14.67 o 
 -14   7   1      171.43      158.09     19.64 o 
 -13   7   1       37.60       48.56     20.39 o 
 -12   7   1       79.39       90.66     16.93 o 
 -11   7   1       80.26       69.45     15.23 o 
 -10   7   1       17.71       26.57     11.89 o 
  -9   7   1       10.99       25.56     10.78 o 
  -8   7   1       61.34       66.77     13.02 o 
  -7   7   1       95.34      107.80     13.18 o 
  -6   7   1     1378.88     1331.82     26.67 o 
  -5   7   1      177.26      190.22     13.68 o 
  -4   7   1      353.81      358.45     13.28 o 
  -3   7   1      386.78      418.22     14.36 o 
  -2   7   1      548.69      551.78     15.26 o 
  -1   7   1      429.49      408.86     13.82 o 
   0   7   1      183.64      180.70     11.35 o 
   1   7   1      809.17      800.65     19.70 o 
   2   7   1      189.30      200.45     13.15 o 
   3   7   1      414.31      441.49     17.13 o 
   4   7   1      230.14      261.56     14.51 o 
   5   7   1      182.10      176.61     13.66 o 
   6   7   1      488.75      505.89     19.28 o 
   7   7   1      696.91      728.01     22.86 o 
   8   7   1       28.43       38.37     12.72 o 
   9   7   1        0.45      -11.02     11.31 o 
  10   7   1       92.30      110.76     14.76 o 
  11   7   1       12.47        9.24     12.51 o 
  12   7   1       25.22       50.77     14.13 o 
  13   7   1      181.19      168.99     18.98 o 
  14   7   1       79.49       66.45     16.42 o 
  15   7   1      164.37      177.47     20.85 o 
  16   7   1       31.33       31.37     15.90 o 
  17   7   1       35.89       26.54     16.32 o 
  18   7   1       11.34       36.78     19.89 o 
  19   7   1       97.72       94.71     21.41 o 
 -18   8   1      135.21      123.66     22.41 o 
 -17   8   1       17.09       25.42     17.72 o 
 -16   8   1       23.89       44.55     17.37 o 
 -15   8   1       61.88       18.72     17.10 o 
 -14   8   1       14.43       11.70     16.46 o 
 -13   8   1       16.21       33.47     19.61 o 
 -12   8   1       89.72      103.59     17.81 o 
 -11   8   1       10.96       -1.85     13.97 o 
 -10   8   1       96.74      122.63     17.53 o 
  -9   8   1      217.79      229.51     19.82 o 
  -8   8   1       38.92       25.37     12.54 o 
  -7   8   1      260.77      233.26     16.21 o 
  -6   8   1      362.31      414.98     20.74 o 
  -5   8   1       66.31       44.09     11.60 o 
  -4   8   1      613.18      561.39     23.75 o 
  -3   8   1      550.58      528.83     20.42 o 
  -2   8   1      148.41      167.59     16.41 o 
  -1   8   1       55.53       41.20     13.96 o 
   0   8   1     1461.32     1510.96     27.76 o 
   1   8   1      856.57      904.56     23.84 o 
   2   8   1      250.09      298.37     17.26 o 
   3   8   1      109.90       97.85     13.41 o 
   4   8   1       58.64       90.31     13.30 o 
   5   8   1      339.67      334.19     19.18 o 
   6   8   1      151.90      146.56     15.58 o 
   7   8   1      140.62      132.83     24.35 o 
   8   8   1       82.41       76.96     13.94 o 
   9   8   1      286.55      287.67     19.42 o 
  10   8   1       14.26       12.32     12.72 o 
  11   8   1       12.83       34.99     14.76 o 
  12   8   1       91.96       82.40     16.66 o 
  13   8   1       55.25       41.53     13.95 o 
  14   8   1       74.42      106.67     18.29 o 
  15   8   1       33.43        4.78     15.98 o 
  16   8   1        4.48       19.28     17.16 o 
  17   8   1       99.83       91.63     23.91 o 
  18   8   1       38.21       41.91     26.50 o 
 -17   9   1        5.86       40.84     26.24 o 
 -16   9   1        2.42       -9.25     15.49 o 
 -15   9   1      175.82      157.35     30.88 o 
 -14   9   1      232.29      204.82     22.03 o 
 -13   9   1        8.39        8.97     14.57 o 
 -12   9   1      392.00      384.74     25.62 o 
 -11   9   1       19.32       48.14     17.11 o 
 -10   9   1       10.28       33.94     15.40 o 
  -9   9   1       23.07       31.89     15.49 o 
  -8   9   1       67.02       52.17     15.68 o 
  -7   9   1       28.55       29.26     20.73 o 
  -6   9   1      262.81      282.52     22.52 o 
  -5   9   1       81.77       77.78     16.28 o 
  -4   9   1       59.73       54.07     15.51 o 
  -3   9   1      285.42      295.45     21.10 o 
  -2   9   1      288.43      363.35     81.83 o 
  -1   9   1      195.83      180.56     21.11 o 
   0   9   1       79.21       67.92     14.46 o 
   1   9   1       80.83       61.61     17.03 o 
   2   9   1       74.53       71.36     15.37 o 
   3   9   1       66.87       62.47     13.42 o 
   4   9   1      216.69      215.13     17.04 o 
   5   9   1       14.15        7.64     12.07 o 
   6   9   1      173.87      186.20     17.16 o 
   7   9   1      189.04      209.07     17.81 o 
   8   9   1      266.61      238.30     20.59 o 
   9   9   1       95.27      102.62     16.97 o 
  10   9   1       16.13       -3.00     17.68 o 
  11   9   1       43.96       23.69     25.53 o 
  12   9   1       80.28       87.95     23.94 o 
  13   9   1      111.46       92.83     23.81 o 
  14   9   1       47.63       45.55     17.42 o 
  15   9   1      239.58      268.39     46.51 o 
  16   9   1       29.90       60.26     30.45 o 
 -15  10   1       33.64       38.55     19.60 o 
 -14  10   1       46.49       37.98     19.45 o 
 -13  10   1       37.17       52.51     17.56 o 
 -12  10   1       33.00       32.42     16.71 o 
 -11  10   1       65.53       81.06     17.78 o 
 -10  10   1       73.61      110.65     18.16 o 
  -9  10   1      125.07      126.13     18.71 o 
  -8  10   1       37.13       17.82     17.52 o 
  -7  10   1       29.21       22.82     25.13 o 
  -6  10   1       45.81       28.00     17.53 o 
  -5  10   1       15.76        0.88     16.49 o 
  -4  10   1      193.01      182.24     22.63 o 
  -3  10   1      114.29      116.21     20.16 o 
  -2  10   1      543.28      555.29     30.62 o 
  -1  10   1       64.88       41.50     19.23 o 
   0  10   1      296.83      285.06     24.83 o 
   1  10   1      587.84      646.48     31.95 o 
   2  10   1      192.76      156.23     50.79 o 
   3  10   1      106.37      111.80     19.78 o 
   4  10   1       29.70       22.52     16.91 o 
   5  10   1      252.57      235.24     23.25 o 
   6  10   1       69.55       30.87     26.42 o 
   7  10   1       34.56       53.63     15.51 o 
   8  10   1      144.74      122.17     31.21 o 
   9  10   1       84.64       96.93     17.66 o 
  10  10   1       34.56       28.68     15.86 o 
  11  10   1       36.74       38.64     16.20 o 
  12  10   1      108.84      133.97     26.70 o 
  13  10   1        0.40       34.04     19.51 o 
  14  10   1      151.66      195.77     33.59 o 
  15  10   1       46.37       34.69     34.05 o 
 -13  11   1       44.28       19.28     21.82 o 
 -12  11   1      130.01      134.78     24.27 o 
 -11  11   1       21.54       41.46     21.94 o 
 -10  11   1       68.54       83.94     22.55 o 
  -9  11   1        2.09       11.88     19.35 o 
  -8  11   1        0.42       -6.92     19.73 o 
  -7  11   1        2.87       14.96     17.92 o 
  -6  11   1       39.15       40.12     18.64 o 
  -5  11   1       71.69       81.18     19.67 o 
  -4  11   1       59.46       39.67     19.05 o 
  -3  11   1       67.61       30.73     18.40 o 
  -2  11   1       33.12       42.64     18.44 o 
  -1  11   1      210.54      189.96     23.00 o 
   0  11   1       48.45       57.77     25.60 o 
   1  11   1      157.57      120.67     43.85 o 
   2  11   1      119.63      122.61     23.26 o 
   3  11   1       20.21        3.39     17.18 o 
   4  11   1        2.16       -3.00     16.85 o 
   5  11   1       29.44       22.71     17.92 o 
   6  11   1       76.10       87.92     19.47 o 
   7  11   1      420.97      404.89     28.53 o 
   8  11   1      189.61      173.60     23.06 o 
   9  11   1       17.12       15.89     19.07 o 
  10  11   1       61.27        3.17     22.56 o 
  11  11   1       11.01       52.20     29.78 o 
  12  11   1      148.86      133.76     32.55 o 
  13  11   1      112.01      171.34     35.85 o 
 -11  12   1       33.16        6.53     20.24 o 
 -10  12   1      176.49      142.21     30.95 o 
  -9  12   1      157.85      198.64     34.83 o 
  -8  12   1      168.04      177.80     25.11 o 
  -7  12   1       34.23       31.94     20.74 o 
  -6  12   1       77.98       52.48     21.43 o 
  -5  12   1       43.77       60.06     21.34 o 
  -4  12   1       22.59       10.08     19.16 o 
  -3  12   1      112.22       88.73     22.05 o 
  -2  12   1       71.31      110.26     21.60 o 
  -1  12   1       10.92       -7.85     18.59 o 
   0  12   1      140.94      142.44     23.00 o 
   1  12   1       46.73       14.58     19.00 o 
   2  12   1        9.13       49.12     19.54 o 
   3  12   1       16.20       28.04     20.90 o 
   4  12   1       48.51       58.50     19.65 o 
   5  12   1       42.52       25.65     19.22 o 
   6  12   1       60.96      102.28     27.80 o 
   7  12   1        0.28       27.21     37.75 o 
   8  12   1       49.21       52.37     50.00 o 
   9  12   1      143.25      117.37     48.82 o 
  10  12   1       32.21      -26.74     26.74 o 
  -7  13   1       36.37       64.50     24.32 o 
  -6  13   1       46.49       61.73     20.84 o 
  -5  13   1       54.86       52.88     20.84 o 
  -4  13   1        2.90       48.56     47.49 o 
  -3  13   1       96.34      114.24     22.07 o 
  -2  13   1       88.98       66.11     38.02 o 
  -1  13   1      176.64      189.47     27.86 o 
   0  13   1       75.31       29.97     24.77 o 
   1  13   1       34.18       47.61     25.20 o 
   2  13   1       27.37      -30.98     39.35 o 
   3  13   1       32.86      -18.23     31.55 o 
   4  13   1       33.35       34.39     26.05 o 
   5  13   1      147.15      152.80     38.21 o 
   6  13   1      274.77      220.57     32.98 o 
 -23   0   2       11.56       38.11     22.86 o 
 -22   0   2      154.47      127.57     26.25 o 
 -21   0   2      115.15       70.78     37.06 o 
 -20   0   2       17.65       29.71     18.10 o 
 -19   0   2       42.69        7.50     17.75 o 
 -18   0   2        0.03       22.78     18.28 o 
 -17   0   2        1.33      -16.42     41.41 o 
 -16   0   2       18.37       16.47     14.97 o 
 -15   0   2        1.63       42.87     32.52 o 
 -14   0   2      555.87      543.55     24.48 o 
 -13   0   2      695.73      689.88     25.56 o 
 -12   0   2     1061.36      970.45     26.41 o 
 -11   0   2       67.90       72.29     11.46 o 
 -10   0   2        1.94        1.13      7.89 o 
  -9   0   2       25.89       36.17      8.65 o 
  -8   0   2      131.61      112.05      9.99 o 
  -7   0   2      426.63      408.83     19.97 o 
  -6   0   2      843.11      892.37     16.84 o 
  -5   0   2       19.85        7.71      5.60 o 
  -4   0   2      626.41      608.54     16.14 o 
  -3   0   2     2930.31     2790.05     98.41 o 
  -2   0   2      804.66      785.43     18.15 o 
   1   0   2     1325.17     1302.71     21.13 o 
   2   0   2      820.19      837.40     22.75 o 
   3   0   2     8294.35     8047.37    180.53 o 
   4   0   2     3445.71     3365.36     31.24 o 
   5   0   2     5059.77     5161.56     66.03 o 
   6   0   2     8970.84     9294.33     68.20 o 
   7   0   2       13.57        9.46      7.74 o 
   8   0   2     6672.75     6521.80     59.38 o 
   9   0   2       95.93      111.67     10.89 o 
  10   0   2     1504.75     1395.90     26.11 o 
  11   0   2       95.31      109.48     15.63 o 
  12   0   2       60.80       63.94     15.05 o 
  13   0   2       39.55       32.52     15.26 o 
  14   0   2     1148.12     1013.93     33.55 o 
  15   0   2        0.02       -3.31     12.98 o 
  16   0   2      444.88      383.45     26.57 o 
  17   0   2       45.56       20.01     16.96 o 
  18   0   2      104.40       80.18     21.63 o 
  19   0   2       14.96       17.65     22.14 o 
  20   0   2      242.86      280.62     29.68 o 
  21   0   2        5.11       16.27     18.79 o 
  22   0   2      244.48      221.33     38.28 o 
 -23   1   2        1.28        9.51     14.03 o 
 -22   1   2      122.20      110.60     17.85 o 
 -21   1   2      179.07      187.93     19.68 o 
 -20   1   2       61.14       36.18     13.01 o 
 -19   1   2       17.94       32.21     16.38 o 
 -18   1   2       98.94      110.01     14.83 o 
 -17   1   2       13.28       17.25     13.03 o 
 -16   1   2      111.80       99.47     13.62 o 
 -15   1   2       31.35       27.88     11.45 o 
 -14   1   2       97.54       92.24     11.72 o 
 -13   1   2      708.59      682.41     17.70 o 
 -12   1   2     1120.96     1043.83     19.22 o 
 -11   1   2      391.90      423.81     13.62 o 
 -10   1   2      796.05      710.15     14.61 o 
  -9   1   2      908.59      980.68     15.33 o 
  -8   1   2     2571.17     2537.44     21.09 o 
  -7   1   2     2979.33     3139.72     22.00 o 
  -6   1   2      816.03      766.28     13.11 o 
  -5   1   2     2185.65     2243.57     18.01 o 
  -4   1   2      424.16      360.92     14.38 o 
  -3   1   2     2393.61     2341.12     21.66 o 
  -2   1   2     8076.20     7818.32     79.44 o 
  -1   1   2    14136.06    13374.00    116.71 o 
   0   1   2      797.65      750.17     20.39 o 
   1   1   2     2628.32     2664.32     27.29 o 
   2   1   2      822.31      788.51     15.06 o 
   3   1   2     1120.74     1013.41     17.65 o 
   4   1   2      277.84      287.36      9.39 o 
   5   1   2     2252.08     2180.83     19.33 o 
   6   1   2     2263.02     2331.99     20.34 o 
   7   1   2      396.20      439.02     11.64 o 
   8   1   2     1275.84     1272.55     16.82 o 
   9   1   2       39.69       21.88      6.73 o 
  10   1   2      144.57      155.20      9.93 o 
  11   1   2       13.51       10.88      8.87 o 
  12   1   2      206.53      192.57     12.80 o 
  13   1   2      222.13      208.10     13.79 o 
  14   1   2      335.60      294.51     15.88 o 
  15   1   2       13.83       27.18     10.29 o 
  16   1   2       36.31       21.23     11.31 o 
  17   1   2       23.46       21.92     12.54 o 
  18   1   2       45.27       48.73     13.92 o 
  19   1   2       10.39       18.60     12.72 o 
  20   1   2       70.93       73.92     15.97 o 
  21   1   2      133.01      139.98     20.47 o 
  22   1   2      120.18      125.02     21.40 o 
 -23   2   2       14.52        3.33     17.48 o 
 -22   2   2       97.10       97.43     18.10 o 
 -21   2   2       45.98       26.53     15.03 o 
 -20   2   2       73.54       45.65     19.47 o 
 -19   2   2       58.35       49.87     14.19 o 
 -18   2   2       97.63      124.51     15.05 o 
 -17   2   2       18.17       -0.57     10.69 o 
 -16   2   2        6.59       -4.94     16.44 o 
 -15   2   2      379.40      361.82     20.13 o 
 -14   2   2       33.78       27.12     10.12 o 
 -13   2   2     1815.74     1592.20     24.28 o 
 -12   2   2      965.52      925.70     18.42 o 
 -11   2   2      156.41      163.42      9.96 o 
 -10   2   2      107.84      106.21      8.16 o 
  -9   2   2      118.54      121.13      8.19 o 
  -8   2   2      677.30      688.40     13.14 o 
  -7   2   2      320.06      342.72      9.98 o 
  -6   2   2      660.91      642.55     11.76 o 
  -5   2   2     4628.47     4565.41     27.54 o 
  -4   2   2     1340.48     1368.77     14.74 o 
  -3   2   2     3715.89     3686.28     26.91 o 
  -2   2   2     3482.59     3355.77     28.89 o 
  -1   2   2      730.49      745.84     16.06 o 
   0   2   2     1553.41     1453.49     14.78 o 
   1   2   2     6981.83     6747.99     51.08 o 
   2   2   2      890.52      865.66     13.00 o 
   3   2   2     2321.75     2269.30     28.29 o 
   4   2   2      496.64      500.37     13.96 o 
   5   2   2     1046.72      985.36     13.90 o 
   6   2   2     3595.59     3784.82     30.95 o 
   7   2   2      477.73      481.40     11.91 o 
   8   2   2     2425.75     2453.49     25.93 o 
   9   2   2       56.21       49.76      7.49 o 
  10   2   2      313.27      319.99     12.67 o 
  11   2   2       80.40       79.33     10.67 o 
  12   2   2       93.68       80.46     11.38 o 
  13   2   2      392.18      407.55     17.73 o 
  14   2   2      965.09      877.52     21.13 o 
  15   2   2       30.25       22.70      9.21 o 
  16   2   2       71.90       85.06     13.07 o 
  17   2   2       82.37       70.22     14.50 o 
  18   2   2       59.37       62.54     13.92 o 
  19   2   2      110.95      130.32     16.65 o 
  20   2   2      101.67      110.13     16.56 o 
  21   2   2      231.57      284.29     24.81 o 
 -22   3   2       62.46       54.13     15.38 o 
 -21   3   2       31.55       43.26     14.86 o 
 -20   3   2       55.96       72.15     15.12 o 
 -19   3   2       40.22       38.80     13.17 o 
 -18   3   2       54.11       48.70     12.37 o 
 -17   3   2      118.65      132.79     14.93 o 
 -16   3   2      137.60      151.52     15.59 o 
 -15   3   2      233.53      221.29     16.60 o 
 -14   3   2      795.55      773.69     21.71 o 
 -13   3   2      539.98      525.11     17.52 o 
 -12   3   2      236.84      264.09     13.25 o 
 -11   3   2      105.10       76.81      9.09 o 
 -10   3   2      128.28      112.76      9.14 o 
  -9   3   2      163.25      167.32      9.32 o 
  -8   3   2      966.39      960.62     15.40 o 
  -7   3   2      535.75      550.77     12.88 o 
  -6   3   2        7.35        9.03      4.30 o 
  -5   3   2      396.83      376.45      9.38 o 
  -4   3   2     1701.94     1662.66     16.46 o 
  -3   3   2      541.96      578.62     10.25 o 
  -2   3   2     2541.37     2527.29     19.92 o 
  -1   3   2     2421.95     2294.19     18.43 o 
   0   3   2      866.93      819.41     11.81 o 
   1   3   2     3527.31     3517.59     23.74 o 
   2   3   2     2145.74     2108.81     19.88 o 
   3   3   2      163.75      158.64      7.57 o 
   4   3   2     2214.66     2179.27     20.66 o 
   5   3   2      744.51      730.51     14.19 o 
   6   3   2     1134.64     1111.11     19.32 o 
   7   3   2     3471.38     3435.81     32.85 o 
   8   3   2       62.73       75.24      7.86 o 
   9   3   2       70.91       51.23      6.89 o 
  10   3   2      295.71      281.46     13.11 o 
  11   3   2      295.89      265.89     14.24 o 
  12   3   2      535.11      506.03     18.74 o 
  13   3   2      752.85      693.04     20.28 o 
  14   3   2      391.54      359.75     17.30 o 
  15   3   2      276.93      239.18     16.36 o 
  16   3   2       31.28       28.06     11.17 o 
  17   3   2       89.95       91.55     15.29 o 
  18   3   2       86.21       86.45     14.60 o 
  19   3   2      147.30      135.96     17.01 o 
  20   3   2      117.73      147.73     29.41 o 
  21   3   2      144.65      145.04     24.26 o 
 -22   4   2        7.37       23.05     17.70 o 
 -21   4   2       52.72       50.90     19.49 o 
 -20   4   2       10.02      -15.52     15.52 o 
 -19   4   2        4.27        6.77     12.56 o 
 -18   4   2        1.20       -2.07     11.09 o 
 -17   4   2        2.69        2.16     10.45 o 
 -16   4   2      287.33      251.95     24.88 o 
 -15   4   2      468.82      417.14     27.68 o 
 -14   4   2      257.98      241.26     19.18 o 
 -13   4   2     1444.60     1339.69     27.37 o 
 -12   4   2       28.63       29.88      9.51 o 
 -11   4   2      138.73      140.21     11.46 o 
 -10   4   2      105.20       98.30      9.29 o 
  -9   4   2       41.35       25.99      6.88 o 
  -8   4   2      196.20      193.55     10.21 o 
  -7   4   2      262.40      275.28     10.83 o 
  -6   4   2     1231.88     1291.27     16.48 o 
  -5   4   2      460.23      454.14     10.93 o 
  -4   4   2      433.21      468.01     10.58 o 
  -3   4   2      302.89      310.55      9.31 o 
  -2   4   2     1020.34     1071.69     14.91 o 
  -1   4   2      662.61      776.79     13.08 o 
   0   4   2     1223.83     1364.50     16.41 o 
   1   4   2      586.65      562.68     12.04 o 
   2   4   2     1180.77     1227.58     16.42 o 
   3   4   2      347.87      359.14     11.49 o 
   4   4   2      467.39      493.26     13.07 o 
   5   4   2      344.32      347.11     12.32 o 
   6   4   2     1017.09      969.74     15.45 o 
   7   4   2      191.22      212.46      9.56 o 
   8   4   2      346.98      367.66     12.44 o 
   9   4   2      500.58      464.21     18.47 o 
  10   4   2       29.42       24.83      7.32 o 
  11   4   2      298.24      265.88     14.74 o 
  12   4   2      443.99      443.44     17.29 o 
  13   4   2     1164.85     1102.01     23.93 o 
  14   4   2       33.61       61.62     12.04 o 
  15   4   2       88.06       94.83     13.15 o 
  16   4   2      187.84      184.58     19.81 o 
  17   4   2       20.98       -4.56     13.55 o 
  18   4   2      131.05      153.75     18.84 o 
  19   4   2       22.41       44.57     31.83 o 
  20   4   2       87.33       86.32     24.94 o 
  21   4   2      201.45      199.06     26.65 o 
 -21   5   2      300.37      333.03     27.19 o 
 -20   5   2       50.31       37.11     17.67 o 
 -19   5   2       15.82       34.03     21.61 o 
 -18   5   2       90.63       55.80     16.99 o 
 -17   5   2      292.15      265.00     21.38 o 
 -16   5   2      109.40      112.85     17.82 o 
 -15   5   2      518.16      510.28     35.64 o 
 -14   5   2       22.18       24.76     10.14 o 
 -13   5   2      350.30      347.61     20.34 o 
 -12   5   2      173.14      155.25     12.75 o 
 -11   5   2       85.82       99.65     11.52 o 
 -10   5   2      228.43      223.04     12.79 o 
  -9   5   2      700.82      692.01     16.38 o 
  -8   5   2      680.98      635.45     16.07 o 
  -7   5   2      253.92      282.21     11.06 o 
  -6   5   2       84.35       96.18      7.81 o 
  -5   5   2      104.00      113.28      7.83 o 
  -4   5   2       55.25       67.26      6.64 o 
  -3   5   2      220.67      240.06      9.10 o 
  -2   5   2      519.73      544.85     11.52 o 
  -1   5   2     1082.15     1203.97     17.47 o 
   0   5   2     4895.79     4905.70     32.78 o 
   1   5   2      436.91      539.20     13.84 o 
   2   5   2     2173.15     2284.27     24.12 o 
   3   5   2      671.25      683.03     15.45 o 
   4   5   2     2032.39     2050.30     27.87 o 
   5   5   2      705.71      698.79     15.60 o 
   6   5   2      791.24      789.36     17.39 o 
   7   5   2     2200.45     2212.27     24.74 o 
   8   5   2      398.72      406.39     13.88 o 
   9   5   2       47.72       33.48     11.66 o 
  10   5   2      279.19      270.33     18.77 o 
  11   5   2      958.06      944.48     23.96 o 
  12   5   2      484.47      448.33     21.71 o 
  13   5   2     1293.60     1221.17     29.91 o 
  14   5   2      276.20      261.40     19.65 o 
  15   5   2      137.10      142.23     16.61 o 
  16   5   2       77.34       78.96     17.60 o 
  17   5   2       12.88       17.60     14.77 o 
  18   5   2       47.37       42.19     18.53 o 
  19   5   2      256.72      232.15     25.63 o 
  20   5   2      215.37      186.88     26.47 o 
 -21   6   2      260.08      276.42     26.48 o 
 -20   6   2      130.41      136.57     22.05 o 
 -19   6   2       45.66       43.04     17.73 o 
 -18   6   2       42.31       46.77     15.77 o 
 -17   6   2       11.78       28.99     14.49 o 
 -16   6   2        6.03       16.55     14.55 o 
 -15   6   2      105.39      100.34     26.87 o 
 -14   6   2      361.80      360.57     26.65 o 
 -13   6   2       68.42       82.13     16.17 o 
 -12   6   2      238.99      256.11     21.93 o 
 -11   6   2      169.92      191.10     14.16 o 
 -10   6   2       99.80      119.90     11.77 o 
  -9   6   2      113.48      110.24     10.77 o 
  -8   6   2      128.53      134.53     10.55 o 
  -7   6   2      316.09      318.89     13.14 o 
  -6   6   2      114.56      127.81      9.35 o 
  -5   6   2      527.90      552.47     13.95 o 
  -4   6   2      148.04      135.52      8.84 o 
  -3   6   2      220.23      257.78     10.50 o 
  -2   6   2     1245.23     1262.09     17.28 o 
  -1   6   2      747.67      747.77     15.39 o 
   0   6   2      855.03      876.54     16.78 o 
   1   6   2      557.36      560.50     15.06 o 
   2   6   2      250.92      276.05     12.02 o 
   3   6   2      456.70      453.53     14.59 o 
   4   6   2      430.30      409.08     15.49 o 
   5   6   2      399.00      392.70     15.75 o 
   6   6   2      111.21      109.23     12.69 o 
   7   6   2       39.27       55.74     11.06 o 
   8   6   2      277.52      242.66     16.09 o 
   9   6   2      495.97      534.09     21.12 o 
  10   6   2      263.58      239.49     20.01 o 
  11   6   2      311.87      280.43     17.96 o 
  12   6   2        5.60       -1.39     12.49 o 
  13   6   2      871.12      817.57     29.73 o 
  14   6   2       82.67       68.21     14.82 o 
  15   6   2      121.50      170.98     23.37 o 
  16   6   2       12.61       -0.09     16.43 o 
  17   6   2       37.34       72.55     21.95 o 
  18   6   2      233.06      236.90     28.45 o 
  19   6   2      247.78      300.31     32.54 o 
 -20   7   2      273.81      295.58     28.88 o 
 -19   7   2       93.68      114.55     20.57 o 
 -18   7   2       16.26       17.96     14.80 o 
 -17   7   2       91.81       89.53     18.73 o 
 -16   7   2       13.99       15.56     14.88 o 
 -15   7   2       79.66       39.35     16.36 o 
 -14   7   2       68.47       55.33     16.39 o 
 -13   7   2       74.96      100.06     17.22 o 
 -12   7   2       58.30       38.61     14.59 o 
 -11   7   2      444.62      433.57     22.35 o 
 -10   7   2      241.53      247.37     18.16 o 
  -9   7   2      203.63      199.96     18.68 o 
  -8   7   2      207.85      242.32     16.15 o 
  -7   7   2      216.18      228.77     16.09 o 
  -6   7   2      333.37      360.00     14.28 o 
  -5   7   2      165.51      148.04     11.10 o 
  -4   7   2       31.48       17.06      7.68 o 
  -3   7   2      106.45      119.16     10.02 o 
  -2   7   2      122.98      130.25      9.63 o 
  -1   7   2      537.33      582.06     16.05 o 
   0   7   2     1031.59     1099.69     21.65 o 
   1   7   2      102.05      105.02     11.45 o 
   2   7   2     1142.12     1197.16     22.78 o 
   3   7   2     1334.66     1364.16     24.31 o 
   4   7   2       90.88       80.16     11.69 o 
   5   7   2      201.18      190.24     13.99 o 
   6   7   2       14.06       -1.80     11.20 o 
   7   7   2      418.45      448.80     19.84 o 
   8   7   2      428.49      452.62     21.67 o 
   9   7   2      320.22      312.19     19.14 o 
  10   7   2       12.58        1.28     11.18 o 
  11   7   2      282.65      249.98     18.48 o 
  12   7   2       33.88       53.84     14.47 o 
  13   7   2       66.74       71.83     14.92 o 
  14   7   2      127.50      122.98     18.53 o 
  15   7   2       73.98      115.42     17.66 o 
  16   7   2        7.53       24.23     19.98 o 
  17   7   2        4.33       27.06     20.03 o 
  18   7   2       39.70       67.01     21.89 o 
 -19   8   2       11.08       19.08     22.13 o 
 -18   8   2       66.47       65.63     18.33 o 
 -17   8   2       13.54       24.87     15.37 o 
 -16   8   2       19.33       39.11     17.58 o 
 -15   8   2      234.83      218.69     21.95 o 
 -14   8   2      104.10      104.89     17.97 o 
 -13   8   2      216.99      203.45     20.67 o 
 -12   8   2       70.27       68.35     15.80 o 
 -11   8   2       23.90       15.23     14.15 o 
 -10   8   2      190.78      217.75     22.18 o 
  -9   8   2      284.09      251.32     26.13 o 
  -8   8   2      250.21      268.15     18.31 o 
  -7   8   2      216.75      219.49     16.96 o 
  -6   8   2       33.93       31.05     12.10 o 
  -5   8   2      607.26      645.50     22.27 o 
  -4   8   2      230.48      225.57     15.67 o 
  -3   8   2      362.27      319.41     19.02 o 
  -2   8   2      336.60      342.13     17.42 o 
  -1   8   2      894.45      877.67     22.21 o 
   0   8   2      879.89      848.39     27.26 o 
   1   8   2      233.74      206.12     14.48 o 
   2   8   2      375.88      389.90     17.45 o 
   3   8   2      440.54      429.30     20.89 o 
   4   8   2      560.79      535.46     21.95 o 
   5   8   2      122.14      113.63     14.38 o 
   6   8   2      236.37      233.07     17.08 o 
   7   8   2        6.15       15.43     12.95 o 
   8   8   2      416.02      387.10     20.75 o 
   9   8   2      238.04      223.15     17.91 o 
  10   8   2      225.13      247.88     20.29 o 
  11   8   2       44.98       32.43     17.53 o 
  12   8   2      489.88      460.22     25.71 o 
  13   8   2      218.58      222.01     20.32 o 
  14   8   2       26.32       25.24     19.23 o 
  15   8   2       41.18       45.58     20.71 o 
  16   8   2       74.69       60.22     22.42 o 
  17   8   2       15.77       47.80     25.57 o 
 -17   9   2        1.99       18.33     19.98 o 
 -16   9   2        0.21        8.13     16.18 o 
 -15   9   2       52.41       32.01     26.90 o 
 -14   9   2      215.80      214.32     22.17 o 
 -13   9   2       96.72       64.52     17.39 o 
 -12   9   2       81.00      103.42     17.70 o 
 -11   9   2      195.08      188.86     20.26 o 
 -10   9   2       16.73       30.56     15.17 o 
  -9   9   2      105.45      114.64     16.72 o 
  -8   9   2      328.81      307.35     21.55 o 
  -7   9   2      125.62      123.58     17.55 o 
  -6   9   2      265.49      221.22     20.85 o 
  -5   9   2      261.22      249.41     20.50 o 
  -4   9   2      201.23      222.00     21.26 o 
  -3   9   2       36.90       42.43     14.90 o 
  -2   9   2      193.95      213.95     18.78 o 
  -1   9   2      141.56      126.97     16.67 o 
   0   9   2      386.27      405.36     23.14 o 
   1   9   2      266.26      301.54     20.64 o 
   2   9   2      421.92      490.79     21.64 o 
   3   9   2      436.27      458.08     24.60 o 
   4   9   2      125.80      120.16     18.91 o 
   5   9   2       19.82       20.78     12.77 o 
   6   9   2       57.43       46.51     13.17 o 
   7   9   2      168.31      175.59     16.50 o 
   8   9   2       33.81       25.82     13.49 o 
   9   9   2       35.01       13.22     15.03 o 
  10   9   2       11.01       -1.94     15.63 o 
  11   9   2       23.22        3.04     14.18 o 
  12   9   2       30.29       22.93     21.71 o 
  13   9   2       83.87       91.57     22.20 o 
  14   9   2       66.28      111.49     24.62 o 
  15   9   2       86.79      125.43     24.22 o 
  16   9   2       21.13        1.04     17.06 o 
 -16  10   2       62.17       58.95     17.73 o 
 -15  10   2       70.06       78.11     19.91 o 
 -14  10   2       74.60      100.42     19.01 o 
 -13  10   2       66.24       47.96     34.84 o 
 -12  10   2        5.01       39.67     18.57 o 
 -11  10   2       17.26       29.53     25.93 o 
 -10  10   2       91.19       70.49     20.60 o 
  -9  10   2      333.58      327.52     27.48 o 
  -8  10   2      237.99      267.40     39.47 o 
  -7  10   2       27.67       48.24     18.52 o 
  -6  10   2       20.82       -5.04     16.45 o 
  -5  10   2      135.92      119.29     20.57 o 
  -4  10   2      179.25      175.35     21.56 o 
  -3  10   2      148.89       84.40     25.43 o 
  -2  10   2       99.70       96.68     21.82 o 
  -1  10   2        1.10        7.39     14.25 o 
   0  10   2       64.13       37.58     15.29 o 
   1  10   2      167.89      174.07     18.57 o 
   2  10   2       26.13       58.06     15.00 o 
   3  10   2      149.65      159.85     18.33 o 
   4  10   2        5.75        9.09     13.69 o 
   5  10   2      387.04      373.24     27.94 o 
   6  10   2       69.78       66.60     15.37 o 
   7  10   2       36.62       26.76     17.56 o 
   8  10   2      127.29      165.45     19.82 o 
   9  10   2       55.83       48.50     17.55 o 
  10  10   2       41.73       38.90     18.99 o 
  11  10   2        7.87       -0.07     17.96 o 
  12  10   2      104.46      152.67     29.26 o 
  13  10   2       73.22       60.36     37.67 o 
  14  10   2      105.84      132.00     38.17 o 
 -13  11   2       51.38        3.35     41.22 o 
 -12  11   2       58.18       69.71     21.88 o 
 -11  11   2      152.23      142.80     23.43 o 
 -10  11   2        8.56       27.29     27.08 o 
  -9  11   2       35.82       18.20     27.70 o 
  -8  11   2      227.76      218.78     24.92 o 
  -7  11   2      166.25      185.95     28.86 o 
  -6  11   2      120.13      119.13     20.69 o 
  -5  11   2       30.48       41.37     18.33 o 
  -4  11   2       84.25      107.34     28.61 o 
  -3  11   2       33.81       14.10     17.32 o 
  -2  11   2       66.99      106.82     19.80 o 
  -1  11   2      213.88      217.68     35.41 o 
   0  11   2      419.21      449.21     28.32 o 
   1  11   2       75.20       72.39     18.26 o 
   2  11   2       81.30       86.92     20.71 o 
   3  11   2       68.58       42.96     16.33 o 
   4  11   2       17.07       34.99     18.63 o 
   5  11   2        4.45      -14.47     14.47 o 
   6  11   2      186.54      265.88     45.94 o 
   7  11   2       20.28       11.44     17.83 o 
   8  11   2       37.84       44.29     24.53 o 
   9  11   2       15.10       48.84     26.36 o 
  10  11   2       15.41        5.36     19.82 o 
  11  11   2        8.48       27.35     38.80 o 
  12  11   2        7.11       43.30     20.63 o 
 -11  12   2        2.51       30.85     25.38 o 
 -10  12   2       45.58       47.35     20.70 o 
  -9  12   2      128.88      135.10     23.25 o 
  -8  12   2       87.58       71.74     24.55 o 
  -7  12   2       45.71       67.94     41.08 o 
  -6  12   2       15.74       18.50     26.18 o 
  -5  12   2       69.33       82.64     22.15 o 
  -4  12   2        2.39      -11.29     17.57 o 
  -3  12   2      247.16      233.84     37.51 o 
  -2  12   2       89.98      113.69     25.10 o 
  -1  12   2      103.66      156.48     25.68 o 
   0  12   2       53.12       17.70     24.67 o 
   1  12   2       55.42       51.72     24.65 o 
   2  12   2       11.19       19.68     28.38 o 
   3  12   2       26.55       33.86     29.85 o 
   4  12   2       15.36       62.48     54.27 o 
   5  12   2       35.62       34.82     21.35 o 
   6  12   2       19.13       44.15     24.80 o 
   7  12   2       14.68       50.61     27.61 o 
   8  12   2       21.58       36.03     27.67 o 
   9  12   2       71.42       88.24     29.56 o 
  10  12   2       77.96      103.99     36.60 o 
  -7  13   2      102.75       41.30     27.00 o 
  -6  13   2       70.82      238.31     89.56 o 
  -5  13   2       18.18       20.52     25.32 o 
  -4  13   2       77.78      129.94     29.21 o 
  -3  13   2        6.87       -8.19     26.74 o 
  -2  13   2       25.88       31.10     49.56 o 
  -1  13   2       71.09       27.77     25.27 o 
   0  13   2       95.76      191.45     68.82 o 
   1  13   2       52.52      114.18     37.80 o 
   2  13   2       10.35       45.30     33.30 o 
   3  13   2        0.21      -21.31     21.51 o 
   4  13   2       83.74       75.18     29.20 o 
   5  13   2       84.80      115.30     30.20 o 
   6  13   2        6.86       -5.49     26.93 o 
 -23   0   3        4.55       28.28     22.47 o 
 -22   0   3      313.60      308.98     33.82 o 
 -21   0   3        1.04       41.34     21.75 o 
 -20   0   3      397.17      316.90     31.04 o 
 -19   0   3       98.25      118.23     22.07 o 
 -18   0   3      253.73      287.07     34.61 o 
 -17   0   3       13.78        6.35     15.26 o 
 -16   0   3        4.38      -11.08     11.08 o 
 -15   0   3      867.02      845.42     44.30 o 
 -14   0   3     2022.65     1906.24     42.27 o 
 -13   0   3      338.85      352.18     20.62 o 
 -12   0   3     1208.27     1167.46     28.36 o 
 -11   0   3      260.24      302.60     16.98 o 
 -10   0   3      105.15      147.22     12.36 o 
  -9   0   3        0.55        4.03      6.16 o 
  -8   0   3      412.72      383.53     16.13 o 
  -7   0   3      309.94      285.41     12.17 o 
  -6   0   3       28.89       27.16      7.44 o 
  -5   0   3     7557.09     7552.95     94.00 o 
  -4   0   3       35.66       33.36      6.70 o 
  -3   0   3     1561.46     1548.95     32.37 o 
  -2   0   3     2655.11     2462.93     31.37 o 
   1   0   3     1696.80     1593.16     24.89 o 
   2   0   3      622.07      619.76     23.07 o 
   3   0   3       26.05       28.44     10.60 o 
   4   0   3      724.77      752.90     14.37 o 
   5   0   3     3699.41     3760.55     35.57 o 
   6   0   3       15.56       32.59      8.35 o 
   7   0   3     1500.37     1660.48     29.45 o 
   8   0   3     2361.19     2342.12     34.37 o 
   9   0   3       14.37       13.61     10.51 o 
  10   0   3      271.06      285.47     17.31 o 
  11   0   3      231.68      187.13     18.77 o 
  12   0   3      401.38      465.07     25.38 o 
  13   0   3       66.57       41.26     15.98 o 
  14   0   3      105.47       74.43     16.02 o 
  15   0   3       18.77       30.22     14.47 o 
  16   0   3       15.70       11.30     13.61 o 
  17   0   3       53.49       63.82     19.73 o 
  18   0   3       68.13       51.80     19.07 o 
  19   0   3       70.05       74.65     20.10 o 
  20   0   3        0.76      -22.05     45.20 o 
  21   0   3      159.05      178.88     34.34 o 
 -23   1   3        4.72        0.06     14.48 o 
 -22   1   3       14.62        5.44     12.91 o 
 -21   1   3       30.66       46.94     17.12 o 
 -20   1   3      114.07      100.97     18.89 o 
 -19   1   3       11.11        1.10     10.52 o 
 -18   1   3       22.38       32.82     11.80 o 
 -17   1   3      152.92      134.74     16.93 o 
 -16   1   3        5.87        6.48      8.89 o 
 -15   1   3      372.60      368.09     17.55 o 
 -14   1   3      930.60      871.98     22.07 o 
 -13   1   3      542.85      512.07     16.25 o 
 -12   1   3       78.16       78.86     10.26 o 
 -11   1   3      242.53      237.35     11.70 o 
 -10   1   3      346.90      377.03     12.89 o 
  -9   1   3      186.89      177.18      8.36 o 
  -8   1   3      889.97      916.91     14.51 o 
  -7   1   3      743.90      736.07     13.13 o 
  -6   1   3      119.20      110.98      6.68 o 
  -5   1   3      501.12      499.07      9.98 o 
  -4   1   3     2124.22     2072.23     16.62 o 
  -3   1   3    26172.66    24397.33    167.85 o 
  -2   1   3    33830.45    33174.28    267.29 o 
  -1   1   3    20460.46    19243.27    239.50 o 
   0   1   3     1727.51     1638.41     20.38 o 
   1   1   3      726.85      707.26     15.21 o 
   2   1   3      514.68      451.17     15.18 o 
   3   1   3      937.17      911.40     15.45 o 
   4   1   3     3105.23     3120.26     22.64 o 
   5   1   3     1742.08     1810.77     16.35 o 
   6   1   3    12830.58    13553.20     59.99 o 
   7   1   3     2810.66     2995.93     26.11 o 
   8   1   3     1370.81     1323.77     19.04 o 
   9   1   3      437.24      481.96     13.92 o 
  10   1   3      391.08      379.18     14.89 o 
  11   1   3      110.06      132.13     11.49 o 
  12   1   3      632.31      639.37     18.27 o 
  13   1   3     1242.84     1048.60     21.74 o 
  14   1   3      141.87      124.18     11.90 o 
  15   1   3      134.56      144.39     13.31 o 
  16   1   3       13.33       21.16     10.53 o 
  17   1   3       11.96       42.78     12.38 o 
  18   1   3       13.81       18.39     12.33 o 
  19   1   3       15.90       37.44     14.81 o 
  20   1   3        2.89       28.93     16.00 o 
  21   1   3       37.74       44.15     18.55 o 
 -23   2   3       40.25       45.67     16.51 o 
 -22   2   3      252.41      229.69     21.38 o 
 -21   2   3      435.51      426.18     25.95 o 
 -20   2   3       48.64       46.98     13.06 o 
 -19   2   3       76.33       92.30     15.04 o 
 -18   2   3      153.91      143.29     21.31 o 
 -17   2   3       98.29       93.10     21.34 o 
 -16   2   3       12.77       -2.76     13.38 o 
 -15   2   3       24.82        9.54      9.38 o 
 -14   2   3      535.97      522.82     20.94 o 
 -13   2   3      759.72      729.90     20.65 o 
 -12   2   3      381.94      397.37     15.20 o 
 -11   2   3      183.67      177.78     10.21 o 
 -10   2   3       15.05       15.40      6.04 o 
  -9   2   3      239.40      215.27      9.02 o 
  -8   2   3     2160.82     2138.84     19.56 o 
  -7   2   3      328.02      315.22      9.96 o 
  -6   2   3      982.44      947.52     14.00 o 
  -5   2   3     3402.93     3408.46     27.59 o 
  -4   2   3      465.18      492.74     11.48 o 
  -3   2   3     3778.16     3645.47     29.04 o 
  -2   2   3     1552.96     1634.85     18.39 o 
  -1   2   3     1404.39     1313.03     15.86 o 
   0   2   3      501.56      502.25     11.44 o 
   1   2   3     1587.57     1531.31     17.82 o 
   2   2   3     1082.12     1122.81     18.20 o 
   3   2   3     2730.41     2763.18     26.40 o 
   4   2   3      525.23      544.51      9.32 o 
   5   2   3     3250.11     3360.09     24.51 o 
   6   2   3      854.29      887.11     14.27 o 
   7   2   3     1037.40     1093.79     16.67 o 
   8   2   3     1085.66     1108.46     17.05 o 
   9   2   3      188.22      190.41     10.59 o 
  10   2   3      123.21      112.84     10.81 o 
  11   2   3       27.71       24.06      9.70 o 
  12   2   3      231.93      224.61     14.16 o 
  13   2   3      241.97      205.79     14.01 o 
  14   2   3      106.79       84.41     11.74 o 
  15   2   3       50.62       47.56     10.67 o 
  16   2   3      168.28      129.94     13.64 o 
  17   2   3      237.59      244.22     17.99 o 
  18   2   3       55.57       42.59     13.07 o 
  19   2   3       47.54       98.60     20.93 o 
  20   2   3      165.87      161.55     26.78 o 
  21   2   3       19.02       43.66     18.19 o 
 -23   3   3       99.11       87.68     18.47 o 
 -22   3   3        5.94        8.79     13.85 o 
 -21   3   3      334.93      359.64     24.69 o 
 -20   3   3       13.47       19.21     11.30 o 
 -19   3   3       49.78       78.20     14.71 o 
 -18   3   3       44.71       52.95     12.93 o 
 -17   3   3      351.10      360.50     21.38 o 
 -16   3   3       72.53       77.45     13.47 o 
 -15   3   3      196.52      216.79     15.74 o 
 -14   3   3       57.59       82.97     11.50 o 
 -13   3   3       41.93       43.01     10.37 o 
 -12   3   3      184.40      185.11     11.67 o 
 -11   3   3      256.08      278.87     12.37 o 
 -10   3   3      133.90      130.35      9.23 o 
  -9   3   3      588.56      547.86     13.13 o 
  -8   3   3      122.26      117.04      7.75 o 
  -7   3   3      877.74      834.03     13.56 o 
  -6   3   3      138.61      133.35      7.46 o 
  -5   3   3     1166.41     1137.13     14.19 o 
  -4   3   3      241.00      240.66      8.33 o 
  -3   3   3     2314.45     2380.34     25.91 o 
  -2   3   3     2427.01     2664.53     20.65 o 
  -1   3   3    14014.03    14364.53     77.79 o 
   0   3   3      429.87      442.94     12.61 o 
   1   3   3      390.35      450.47     12.97 o 
   2   3   3     3170.71     3186.33     27.41 o 
   3   3   3     1108.05     1140.81     14.37 o 
   4   3   3     2806.92     2857.35     24.60 o 
   5   3   3     1121.71     1124.13     16.38 o 
   6   3   3     1332.75     1369.25     16.78 o 
   7   3   3      593.04      543.59     12.95 o 
   8   3   3     1485.70     1414.43     22.00 o 
   9   3   3      580.86      578.63     15.69 o 
  10   3   3      391.04      408.55     15.84 o 
  11   3   3      431.76      458.01     17.33 o 
  12   3   3      117.05      129.16     12.30 o 
  13   3   3     1589.42     1489.66     26.12 o 
  14   3   3       55.50       39.16     10.35 o 
  15   3   3       70.46       54.38     10.98 o 
  16   3   3       35.13       22.78     13.13 o 
  17   3   3      177.06      178.18     15.68 o 
  18   3   3       69.30       75.23     16.32 o 
  19   3   3       81.13       52.65     20.12 o 
  20   3   3       31.68       35.10     28.88 o 
  21   3   3      178.72      215.41     33.22 o 
 -22   4   3       61.90       21.19     28.11 o 
 -21   4   3      323.06      355.03     24.34 o 
 -20   4   3       20.51       19.81     12.15 o 
 -19   4   3       54.80       51.05     13.46 o 
 -18   4   3       68.52       73.06     14.58 o 
 -17   4   3      107.97      129.37     19.65 o 
 -16   4   3      133.99      153.24     15.85 o 
 -15   4   3      283.21      272.06     20.24 o 
 -14   4   3      665.14      655.15     20.44 o 
 -13   4   3      134.61      113.40     14.62 o 
 -12   4   3      258.01      234.93     13.78 o 
 -11   4   3      314.45      314.44     14.30 o 
 -10   4   3      596.94      555.92     15.25 o 
  -9   4   3       80.78       80.74      8.29 o 
  -8   4   3      379.38      415.61     12.35 o 
  -7   4   3      122.96      122.89      7.96 o 
  -6   4   3     1398.93     1400.36     17.83 o 
  -5   4   3     1101.84     1135.89     15.69 o 
  -4   4   3      846.24      798.02     12.99 o 
  -3   4   3       53.34       57.32      5.95 o 
  -2   4   3      242.51      261.19      9.15 o 
  -1   4   3      405.44      435.16     11.17 o 
   0   4   3      773.79      805.48     13.56 o 
   1   4   3     2545.47     2610.52     23.46 o 
   2   4   3      548.52      552.34     14.06 o 
   3   4   3      871.75      883.49     14.55 o 
   4   4   3     2030.82     2115.68     23.40 o 
   5   4   3      618.00      627.31     14.25 o 
   6   4   3      153.49      169.37      8.36 o 
   7   4   3     1088.61     1103.99     23.77 o 
   8   4   3      190.05      199.33     10.53 o 
   9   4   3      219.43      225.10     12.27 o 
  10   4   3       88.66       80.16     10.39 o 
  11   4   3       63.72       71.04     10.53 o 
  12   4   3      499.83      528.64     18.31 o 
  13   4   3       31.01       45.04     10.27 o 
  14   4   3       15.36        3.74     11.18 o 
  15   4   3       16.99        9.02     13.54 o 
  16   4   3        4.06        6.31     12.50 o 
  17   4   3        3.22       20.20     18.68 o 
  18   4   3      348.96      362.13     27.74 o 
  19   4   3      162.01      120.86     21.02 o 
  20   4   3      435.49      500.62     37.18 o 
 -22   5   3       43.96       33.79     31.20 o 
 -21   5   3      322.15      297.96     26.59 o 
 -20   5   3      100.32       16.60     38.06 o 
 -19   5   3       38.08       16.03     18.98 o 
 -18   5   3       83.89       91.46     14.75 o 
 -17   5   3      207.71      187.87     20.22 o 
 -16   5   3      312.18      288.85     19.13 o 
 -15   5   3      196.25      215.14     19.93 o 
 -14   5   3     1620.04     1534.47     32.34 o 
 -13   5   3      195.15      173.67     14.35 o 
 -12   5   3      469.71      414.49     18.53 o 
 -11   5   3      584.78      548.43     17.89 o 
 -10   5   3       12.68       29.47      8.64 o 
  -9   5   3      599.53      617.61     16.81 o 
  -8   5   3      110.01      126.41      9.37 o 
  -7   5   3       54.27       57.58      7.52 o 
  -6   5   3       85.75       86.68      7.69 o 
  -5   5   3      400.57      411.11     12.04 o 
  -4   5   3        0.29        5.25      5.32 o 
  -3   5   3      831.22      792.83     13.93 o 
  -2   5   3       25.48       26.78      5.73 o 
  -1   5   3     1174.93     1274.70     17.68 o 
   0   5   3      246.98      269.10     10.09 o 
   1   5   3     3039.62     3128.08     27.24 o 
   2   5   3     2056.81     2009.02     23.19 o 
   3   5   3      220.28      203.27     10.99 o 
   4   5   3      340.42      332.58     15.46 o 
   5   5   3      103.83      117.91     11.31 o 
   6   5   3      216.20      217.67     12.37 o 
   7   5   3      872.21      832.16     22.27 o 
   8   5   3      808.16      796.09     21.33 o 
   9   5   3      607.01      618.59     20.86 o 
  10   5   3      295.80      296.57     16.75 o 
  11   5   3        8.30       -1.86     10.56 o 
  12   5   3      487.00      479.39     20.45 o 
  13   5   3       67.38       64.24     13.71 o 
  14   5   3        4.33      -11.57     11.57 o 
  15   5   3       44.28       34.47     13.21 o 
  16   5   3       88.53       95.63     25.58 o 
  17   5   3       18.86       41.85     18.77 o 
  18   5   3      140.56      153.80     22.88 o 
  19   5   3      252.62      286.80     27.92 o 
  20   5   3       71.10       70.81     29.27 o 
 -21   6   3       87.16       91.92     25.19 o 
 -20   6   3      125.56       84.43     22.35 o 
 -19   6   3       30.01       40.26     20.17 o 
 -18   6   3        2.76       17.97     16.17 o 
 -17   6   3      116.05      120.90     20.08 o 
 -16   6   3      330.43      318.72     23.64 o 
 -15   6   3      437.56      352.04     24.25 o 
 -14   6   3      510.23      509.11     25.38 o 
 -13   6   3      500.30      524.86     20.42 o 
 -12   6   3       92.38       99.55     12.20 o 
 -11   6   3      136.88      137.55     13.02 o 
 -10   6   3       85.71      112.93     11.78 o 
  -9   6   3      333.54      320.59     15.35 o 
  -8   6   3      134.31      130.59     10.53 o 
  -7   6   3      123.22      145.94     10.79 o 
  -6   6   3       49.64       46.41      7.82 o 
  -5   6   3      306.04      293.83     11.80 o 
  -4   6   3      600.07      650.99     15.04 o 
  -3   6   3       43.45       23.08      9.54 o 
  -2   6   3      101.73       93.99      7.98 o 
  -1   6   3      422.82      398.06     13.43 o 
   0   6   3      490.05      513.79     15.17 o 
   1   6   3     1930.39     2075.93     25.02 o 
   2   6   3      379.57      365.38     14.12 o 
   3   6   3      533.93      535.17     16.24 o 
   4   6   3       59.87       45.92      9.55 o 
   5   6   3     1680.37     1600.61     28.86 o 
   6   6   3      912.81      884.46     23.59 o 
   7   6   3      705.61      671.91     20.66 o 
   8   6   3      184.36      193.61     14.87 o 
   9   6   3      614.05      564.01     20.61 o 
  10   6   3      362.70      336.14     17.77 o 
  11   6   3       47.71       29.40     11.70 o 
  12   6   3      349.84      354.63     20.24 o 
  13   6   3      292.44      278.31     18.67 o 
  14   6   3        7.60       -9.57     25.32 o 
  15   6   3       36.53        6.00     17.95 o 
  16   6   3       42.45       30.21     20.61 o 
  17   6   3       41.05       57.23     25.81 o 
  18   6   3      229.71      239.25     27.14 o 
  19   6   3       63.02       60.41     19.39 o 
 -20   7   3       64.73       65.45     19.18 o 
 -19   7   3        4.29       29.74     16.56 o 
 -18   7   3       10.52        9.40     14.57 o 
 -17   7   3       57.34       63.70     20.66 o 
 -16   7   3      197.10      215.41     21.48 o 
 -15   7   3      251.29      234.54     23.93 o 
 -14   7   3      447.01      399.10     25.14 o 
 -13   7   3      318.21      278.80     21.49 o 
 -12   7   3      106.97       95.29     15.32 o 
 -11   7   3       26.63       -0.53     13.34 o 
 -10   7   3       34.57       17.26     11.95 o 
  -9   7   3      359.00      379.84     20.00 o 
  -8   7   3       88.37       92.58     11.17 o 
  -7   7   3      279.80      278.88     13.69 o 
  -6   7   3      118.66      104.70     10.34 o 
  -5   7   3       92.49      114.91     11.42 o 
  -4   7   3      298.35      312.16     13.23 o 
  -3   7   3      877.72      864.32     19.33 o 
  -2   7   3      654.24      660.93     15.90 o 
  -1   7   3      412.89      459.66     16.55 o 
   0   7   3      217.28      247.28     13.53 o 
   1   7   3      138.85      164.33     12.28 o 
   2   7   3      132.47      153.69     12.36 o 
   3   7   3      201.20      217.41     13.51 o 
   4   7   3      299.25      310.19     18.26 o 
   5   7   3       20.98       19.91     11.11 o 
   6   7   3       68.09       76.89     13.63 o 
   7   7   3      699.78      649.02     20.45 o 
   8   7   3      195.40      214.31     15.24 o 
   9   7   3       56.09       61.44     12.88 o 
  10   7   3       63.91       47.16     12.79 o 
  11   7   3      194.16      177.02     16.14 o 
  12   7   3      321.30      333.74     19.79 o 
  13   7   3      121.43      126.78     19.28 o 
  14   7   3      195.79      200.50     24.85 o 
  15   7   3        9.61       35.94     19.84 o 
  16   7   3       74.57       59.79     21.17 o 
  17   7   3        9.53       20.90     25.46 o 
  18   7   3       28.69       84.28     21.67 o 
 -19   8   3       21.33       42.59     16.95 o 
 -18   8   3       21.53       29.29     14.72 o 
 -17   8   3        9.16       32.42     16.73 o 
 -16   8   3      100.02      124.66     19.59 o 
 -15   8   3       32.08       28.39     15.99 o 
 -14   8   3       24.53        6.54     14.22 o 
 -13   8   3      202.16      205.29     22.15 o 
 -12   8   3       67.14       45.29     27.13 o 
 -11   8   3       19.85       22.39     13.83 o 
 -10   8   3      111.57      111.76     16.47 o 
  -9   8   3      400.32      439.63     28.72 o 
  -8   8   3      249.31      219.38     17.72 o 
  -7   8   3       18.72       21.80     11.40 o 
  -6   8   3       41.82       25.99     11.87 o 
  -5   8   3      160.00      159.56     14.94 o 
  -4   8   3      378.92      367.21     20.39 o 
  -3   8   3      327.82      325.32     14.95 o 
  -2   8   3      222.36      248.41     15.88 o 
  -1   8   3      968.86      940.37     23.92 o 
   0   8   3      104.86      116.37     13.48 o 
   1   8   3      775.21      796.23     22.68 o 
   2   8   3       62.51       47.36     11.87 o 
   3   8   3      705.23      661.08     21.11 o 
   4   8   3      333.37      342.93     17.50 o 
   5   8   3      544.02      524.19     21.33 o 
   6   8   3     1008.56      906.05     26.75 o 
   7   8   3      363.34      354.70     19.32 o 
   8   8   3      112.12      117.01     14.63 o 
   9   8   3      203.96      197.62     18.39 o 
  10   8   3       91.02       78.85     13.72 o 
  11   8   3      137.50      155.81     20.27 o 
  12   8   3       55.70       59.02     17.31 o 
  13   8   3      277.59      307.01     28.21 o 
  14   8   3       76.82       92.69     25.76 o 
  15   8   3        8.03       36.14     23.27 o 
  16   8   3        3.21      -10.56     18.38 o 
  17   8   3       43.56       74.73     22.53 o 
 -17   9   3       85.65       90.60     35.22 o 
 -16   9   3        0.87        9.37     17.36 o 
 -15   9   3       80.19       91.95     21.36 o 
 -14   9   3       81.70       71.33     17.85 o 
 -13   9   3       38.12       68.06     16.17 o 
 -12   9   3       27.61       34.56     28.92 o 
 -11   9   3      120.63      149.46     20.06 o 
 -10   9   3      281.29      264.58     20.65 o 
  -9   9   3       32.00       57.23     14.99 o 
  -8   9   3      235.94      192.54     17.15 o 
  -7   9   3       19.81       22.98     13.99 o 
  -6   9   3      598.55      586.23     26.75 o 
  -5   9   3       85.10       97.68     15.92 o 
  -4   9   3      172.91      177.64     17.44 o 
  -3   9   3      204.50      228.12     20.39 o 
  -2   9   3      135.95      137.18     16.41 o 
  -1   9   3      159.77      171.78     18.61 o 
   0   9   3      368.82      374.51     22.96 o 
   1   9   3       37.34       56.52     12.63 o 
   2   9   3      288.80      306.15     18.06 o 
   3   9   3       16.13        5.41     11.44 o 
   4   9   3       47.52       59.69     17.51 o 
   5   9   3       33.31       33.04     11.52 o 
   6   9   3        8.06       33.46     11.87 o 
   7   9   3       84.03       74.06     14.02 o 
   8   9   3      176.23      193.18     30.92 o 
   9   9   3      112.93      130.58     19.71 o 
  10   9   3       93.22      133.87     26.95 o 
  11   9   3      223.18      205.27     24.78 o 
  12   9   3      205.50      168.76     24.32 o 
  13   9   3       34.53       54.59     24.95 o 
  14   9   3       22.64       44.07     25.06 o 
  15   9   3       25.40       58.55     21.27 o 
  16   9   3       33.19       65.71     20.76 o 
 -16  10   3       34.72       49.80     21.80 o 
 -15  10   3        0.92       18.00     17.06 o 
 -14  10   3      100.76      118.21     21.64 o 
 -13  10   3       63.57       49.78     18.67 o 
 -12  10   3       11.59       15.21     19.10 o 
 -11  10   3       16.46        6.37     17.79 o 
 -10  10   3       14.74       26.15     18.40 o 
  -9  10   3      254.29      248.25     23.94 o 
  -8  10   3      317.47      340.74     29.92 o 
  -7  10   3        2.40       27.08     35.47 o 
  -6  10   3       82.99       70.27     21.64 o 
  -5  10   3      124.63      140.07     17.94 o 
  -4  10   3      144.00      139.41     17.96 o 
  -3  10   3      218.55      226.48     19.72 o 
  -2  10   3       41.96       52.47     14.92 o 
  -1  10   3      204.61      242.58     19.68 o 
   0  10   3       42.28       26.67     16.60 o 
   1  10   3      315.15      287.93     41.45 o 
   2  10   3      112.01      114.52     16.16 o 
   3  10   3      123.68       87.35     20.25 o 
   4  10   3        7.01      -16.83     22.38 o 
   5  10   3       88.60      121.63     19.57 o 
   6  10   3       73.62       39.71     20.25 o 
   7  10   3       86.10      115.90     19.37 o 
   8  10   3      126.28      127.14     30.87 o 
   9  10   3       43.85       87.49     21.21 o 
  10  10   3       57.46       44.76     29.32 o 
  11  10   3       47.56       61.04     28.89 o 
  12  10   3       94.12      148.08     24.33 o 
  13  10   3       18.76       41.82     20.77 o 
  14  10   3       40.05       57.10     27.37 o 
 -14  11   3       21.74       36.73     24.28 o 
 -13  11   3        3.86        2.86     40.02 o 
 -12  11   3        2.68       14.39     24.93 o 
 -11  11   3       14.76       16.50     29.94 o 
 -10  11   3       27.96      -15.52     26.30 o 
  -9  11   3        7.54        8.93     26.44 o 
  -8  11   3       18.93       24.44     17.69 o 
  -7  11   3       43.07        2.97     29.89 o 
  -6  11   3      241.56      210.98     22.72 o 
  -5  11   3      215.75      204.78     22.22 o 
  -4  11   3       65.82       61.22     17.75 o 
  -3  11   3       69.91       75.66     18.00 o 
  -2  11   3       15.85       23.32     19.91 o 
  -1  11   3       25.20       33.27     20.97 o 
   0  11   3      169.68      185.81     19.97 o 
   1  11   3      139.03      158.43     25.95 o 
   2  11   3       16.50       10.69     32.94 o 
   3  11   3       12.96        0.31     18.41 o 
   4  11   3       98.42      128.54     25.67 o 
   5  11   3      168.75      176.07     37.83 o 
   6  11   3        0.69       80.01     25.12 o 
   7  11   3      102.47       98.32     26.87 o 
   8  11   3       44.74       55.71     27.61 o 
   9  11   3      118.13      110.51     25.76 o 
  10  11   3       12.20       41.74     36.68 o 
  11  11   3      230.69      271.71     34.95 o 
  12  11   3      187.94      186.30     37.01 o 
 -11  12   3       31.71      -24.17     50.81 o 
 -10  12   3        5.47        9.85     22.23 o 
  -9  12   3       34.05       16.74     28.00 o 
  -8  12   3       13.92       25.06     25.08 o 
  -7  12   3       31.87       50.47     28.44 o 
  -6  12   3       12.98       21.00     33.50 o 
  -5  12   3      188.08      205.03     40.25 o 
  -4  12   3       83.71       84.68     29.95 o 
  -3  12   3      148.11      162.12     48.22 o 
  -2  12   3       41.97       -3.69     20.06 o 
  -1  12   3       69.48       24.77     31.89 o 
   0  12   3       53.50       57.14     26.62 o 
   1  12   3        1.63       12.93     26.19 o 
   2  12   3       84.01       34.15     33.78 o 
   3  12   3       22.22       34.66     24.32 o 
   4  12   3       23.22       59.04     25.61 o 
   5  12   3       27.41       66.69     27.14 o 
   6  12   3      135.80      141.56     31.52 o 
   7  12   3      204.25      224.21     33.44 o 
   8  12   3       23.22       -1.63     27.39 o 
   9  12   3       46.85       64.04     42.65 o 
  -7  13   3        7.86      -11.75     25.57 o 
  -6  13   3      231.61      263.35     34.44 o 
  -5  13   3       29.84       37.02     41.18 o 
  -4  13   3       13.70        5.89     25.82 o 
  -3  13   3        6.10       14.91     28.78 o 
  -2  13   3        6.60      -16.25     25.72 o 
  -1  13   3       69.76       40.71     28.71 o 
   0  13   3       82.23       77.05     28.90 o 
   1  13   3       26.35       41.14     27.30 o 
   2  13   3        5.71       15.86     28.30 o 
   3  13   3       15.03       27.43     28.95 o 
   4  13   3       77.72       78.59     30.86 o 
   5  13   3       47.25       71.51     32.97 o 
 -23   0   4       11.65       -8.99     19.17 o 
 -22   0   4      275.69      256.69     51.27 o 
 -21   0   4      554.18      652.03     41.30 o 
 -20   0   4        0.42        2.36     23.82 o 
 -19   0   4      371.76      396.62     36.57 o 
 -18   0   4      201.44      205.82     25.77 o 
 -17   0   4       44.28       42.37     16.13 o 
 -16   0   4      136.31      119.69     18.57 o 
 -15   0   4      219.88      156.56     19.38 o 
 -14   0   4      128.36      124.74     17.24 o 
 -13   0   4     4322.15     4038.72     56.33 o 
 -12   0   4       57.60       51.73     11.36 o 
 -11   0   4      551.38      494.95     18.73 o 
 -10   0   4      153.91      153.90     12.21 o 
  -9   0   4      766.63      804.26     19.00 o 
  -8   0   4       56.11       60.13      9.24 o 
  -7   0   4       18.28       33.84      7.28 o 
  -6   0   4     3162.30     3160.75     72.76 o 
  -5   0   4     3991.90     3767.31     69.09 o 
  -4   0   4      198.14      202.42     13.66 o 
  -3   0   4     2274.95     2404.72     38.95 o 
   1   0   4     2755.59     2462.15     69.77 o 
   2   0   4     6609.35     6530.46     60.23 o 
   3   0   4        2.84        6.32      9.49 o 
   4   0   4     1846.69     1797.53     35.64 o 
   5   0   4     1697.92     1732.87     29.67 o 
   6   0   4       49.12       52.97      7.95 o 
   7   0   4      211.98      219.83     13.37 o 
   8   0   4       23.75       23.74      9.65 o 
   9   0   4       13.61       11.24     10.92 o 
  10   0   4       34.57       35.71     11.72 o 
  11   0   4      180.82      191.64     19.54 o 
  12   0   4      135.67      140.35     16.52 o 
  13   0   4      563.90      544.40     25.59 o 
  14   0   4        0.37        0.62     13.12 o 
  15   0   4        0.35       -4.28     13.05 o 
  16   0   4       25.25       24.96     14.51 o 
  17   0   4      140.37      155.95     21.02 o 
  18   0   4      167.08      208.37     37.92 o 
  19   0   4       59.08       51.50     25.47 o 
  20   0   4       75.81      107.49     28.98 o 
  21   0   4      338.32      384.90     44.75 o 
 -23   1   4       17.18       24.77     14.58 o 
 -22   1   4      221.43      210.61     20.38 o 
 -21   1   4      238.34      252.93     21.03 o 
 -20   1   4       49.87       79.43     15.49 o 
 -19   1   4      538.28      581.83     26.26 o 
 -18   1   4       35.61       19.89     12.17 o 
 -17   1   4      249.16      262.71     20.57 o 
 -16   1   4      107.67      121.67     14.51 o 
 -15   1   4        1.27        0.99      8.75 o 
 -14   1   4      889.73      845.48     22.01 o 
 -13   1   4      620.77      602.16     18.41 o 
 -12   1   4      933.02      880.94     17.59 o 
 -11   1   4      221.09      236.76     10.82 o 
 -10   1   4      191.92      200.90      9.38 o 
  -9   1   4      227.87      240.99      9.37 o 
  -8   1   4      378.38      450.78     11.76 o 
  -7   1   4        8.91       15.92      5.01 o 
  -6   1   4     1194.70     1223.47     13.96 o 
  -5   1   4       33.33       41.73      5.40 o 
  -4   1   4     3597.33     3497.74     36.96 o 
  -3   1   4    12313.40    12220.93     77.75 o 
  -2   1   4     1633.49     1527.15     13.74 o 
  -1   1   4    22199.23    21755.30    204.87 o 
   0   1   4     5830.89     5628.39     52.39 o 
   1   1   4     5733.21     5505.39     37.01 o 
   2   1   4      578.81      603.06     15.88 o 
   3   1   4       51.82       45.78      8.86 o 
   4   1   4     2644.30     2541.24     31.60 o 
   5   1   4     3055.79     3253.05     25.46 o 
   6   1   4     3694.91     3981.77     29.17 o 
   7   1   4     1625.84     1685.41     16.07 o 
   8   1   4      477.75      448.24     11.25 o 
   9   1   4      555.68      552.08     15.00 o 
  10   1   4      709.06      690.19     17.35 o 
  11   1   4      170.83      181.24     12.41 o 
  12   1   4     2088.82     1833.04     26.87 o 
  13   1   4      508.65      382.93     15.74 o 
  14   1   4       55.96       24.00      9.32 o 
  15   1   4       63.83       55.68     10.71 o 
  16   1   4        1.57        2.82      9.50 o 
  17   1   4      240.26      262.45     18.90 o 
  18   1   4        5.56       -5.85     28.55 o 
  19   1   4       20.66       21.34     22.68 o 
  20   1   4      102.52      135.29     36.39 o 
  21   1   4       49.98       81.49     20.62 o 
 -23   2   4        5.01        0.63     14.32 o 
 -22   2   4      340.80      355.40     30.69 o 
 -21   2   4      173.26      199.21     20.63 o 
 -20   2   4      191.29      201.31     20.70 o 
 -19   2   4      394.50      425.77     24.09 o 
 -18   2   4       96.15       87.37     15.25 o 
 -17   2   4        2.38        8.34     10.73 o 
 -16   2   4      221.00      203.42     15.44 o 
 -15   2   4      574.58      558.48     21.49 o 
 -14   2   4     1206.28     1098.84     26.39 o 
 -13   2   4     1260.21     1205.59     25.90 o 
 -12   2   4       68.86       82.54     10.09 o 
 -11   2   4      139.67      144.56     10.05 o 
 -10   2   4       85.23       98.05      7.98 o 
  -9   2   4      461.02      492.37     12.64 o 
  -8   2   4      312.32      316.22     10.43 o 
  -7   2   4       62.48       68.68      5.80 o 
  -6   2   4     1158.24     1167.92     13.66 o 
  -5   2   4      638.55      680.17     11.44 o 
  -4   2   4      848.12      836.34     12.16 o 
  -3   2   4      413.48      413.09     10.76 o 
  -2   2   4     7825.49     7393.83     69.83 o 
  -1   2   4     2264.72     2284.23     26.56 o 
   0   2   4     6547.08     6438.03     68.69 o 
   1   2   4      329.53      287.16     13.14 o 
   2   2   4     3093.97     3080.05     24.76 o 
   3   2   4     1851.19     1757.05     21.77 o 
   4   2   4     3067.78     3124.83     29.56 o 
   5   2   4     1348.23     1384.87     17.80 o 
   6   2   4      965.87      951.44     16.41 o 
   7   2   4      225.00      206.63      9.04 o 
   8   2   4      647.64      663.79     13.64 o 
   9   2   4      142.30      161.53     10.54 o 
  10   2   4      196.23      201.55     11.83 o 
  11   2   4       20.48       15.71      9.41 o 
  12   2   4       74.64       44.74     10.30 o 
  13   2   4      151.71      170.28     12.63 o 
  14   2   4        6.67       30.34      9.85 o 
  15   2   4        7.95       -1.87      9.94 o 
  16   2   4       37.17       37.05     11.47 o 
  17   2   4       21.75       22.26     16.91 o 
  18   2   4       64.54       93.55     16.23 o 
  19   2   4       65.98       84.91     19.92 o 
  20   2   4      111.85      135.89     22.59 o 
  21   2   4      217.26      258.83     34.27 o 
 -23   3   4       34.23       31.22     16.15 o 
 -22   3   4       87.55      130.33     17.95 o 
 -21   3   4       12.30       20.94     13.59 o 
 -20   3   4       30.71       11.93     13.27 o 
 -19   3   4       39.94       45.12     13.40 o 
 -18   3   4       30.63       13.47     17.42 o 
 -17   3   4      148.27      168.66     27.93 o 
 -16   3   4       18.61       15.09     10.48 o 
 -15   3   4      107.38       85.85     15.98 o 
 -14   3   4     1829.44     1725.24     31.28 o 
 -13   3   4      455.18      407.09     17.66 o 
 -12   3   4     1496.45     1453.28     24.82 o 
 -11   3   4       47.31       46.46      8.06 o 
 -10   3   4      206.90      215.07     11.02 o 
  -9   3   4      208.05      204.98     10.73 o 
  -8   3   4      586.88      534.68     12.66 o 
  -7   3   4      405.30      421.04     11.85 o 
  -6   3   4      282.59      267.20      9.06 o 
  -5   3   4      253.25      258.25      8.52 o 
  -4   3   4      409.60      447.86     10.86 o 
  -3   3   4     3139.67     3231.09     29.92 o 
  -2   3   4      798.77      838.43     15.49 o 
  -1   3   4     1757.90     1893.48     21.72 o 
   0   3   4       45.70       32.45      6.36 o 
   1   3   4       57.91       63.12      7.11 o 
   2   3   4     1267.34     1218.15     19.02 o 
   3   3   4      282.77      332.55     11.55 o 
   4   3   4     1571.04     1656.53     21.77 o 
   5   3   4     1666.39     1696.79     25.65 o 
   6   3   4     1928.36     1906.07     22.68 o 
   7   3   4      855.39      838.96     17.57 o 
   8   3   4      426.59      415.93     11.76 o 
   9   3   4      356.13      355.40     13.80 o 
  10   3   4      157.08      167.27     11.50 o 
  11   3   4      226.97      217.19     13.01 o 
  12   3   4      496.73      422.87     16.46 o 
  13   3   4      283.42      258.32     13.90 o 
  14   3   4       35.64       38.73      9.53 o 
  15   3   4        2.31       13.65     11.02 o 
  16   3   4       62.05       76.09     13.27 o 
  17   3   4       41.57       35.15     16.85 o 
  18   3   4       26.79       59.55     17.69 o 
  19   3   4      232.24      211.51     33.38 o 
  20   3   4       99.44      137.91     29.14 o 
 -22   4   4       25.65       34.18     14.77 o 
 -21   4   4      123.91      138.87     18.18 o 
 -20   4   4       34.23       37.71     16.88 o 
 -19   4   4       61.02       53.77     13.82 o 
 -18   4   4      191.73      234.55     21.95 o 
 -17   4   4       94.29       86.11     13.93 o 
 -16   4   4       35.70       28.47     13.76 o 
 -15   4   4      224.54      207.56     15.62 o 
 -14   4   4      461.25      463.82     18.01 o 
 -13   4   4      203.05      195.58     13.31 o 
 -12   4   4      746.75      705.72     19.30 o 
 -11   4   4      122.36      122.87     10.77 o 
 -10   4   4      218.66      207.38     11.76 o 
  -9   4   4      218.99      239.40     10.93 o 
  -8   4   4      638.31      680.50     16.68 o 
  -7   4   4      105.92       98.65      8.08 o 
  -6   4   4      569.19      570.92     12.75 o 
  -5   4   4       76.38       85.96      6.64 o 
  -4   4   4      230.36      224.77      7.46 o 
  -3   4   4      303.43      328.15      9.98 o 
  -2   4   4     1480.57     1425.91     18.36 o 
  -1   4   4       74.06       70.91      7.61 o 
   0   4   4     1240.28     1289.97     19.08 o 
   1   4   4     2643.54     2707.55     25.61 o 
   2   4   4      514.97      577.16     15.27 o 
   3   4   4        7.62        1.74      7.42 o 
   4   4   4      774.71      735.69     16.41 o 
   5   4   4      996.47     1025.64     19.43 o 
   6   4   4       22.26       24.43      5.69 o 
   7   4   4      411.41      419.00     11.60 o 
   8   4   4     1009.89      962.31     17.39 o 
   9   4   4       40.70       42.33      8.52 o 
  10   4   4       16.17       18.67      8.34 o 
  11   4   4      276.21      265.98     13.30 o 
  12   4   4       33.77       24.18     10.03 o 
  13   4   4      377.54      400.34     17.28 o 
  14   4   4       62.09       75.22     15.45 o 
  15   4   4      109.61      107.97     18.06 o 
  16   4   4       17.15       12.03     15.38 o 
  17   4   4       38.16       51.90     19.48 o 
  18   4   4       64.18       83.74     32.09 o 
  19   4   4      146.02      193.93     29.13 o 
  20   4   4       17.03      -26.72     42.26 o 
 -22   5   4      206.25      219.64     24.12 o 
 -21   5   4       43.08       -2.26     23.89 o 
 -20   5   4        4.43       27.35     15.89 o 
 -19   5   4        1.47        2.57     16.23 o 
 -18   5   4       77.60       57.71     13.85 o 
 -17   5   4       87.29       68.29     30.75 o 
 -16   5   4      289.46      295.26     23.21 o 
 -15   5   4      576.26      567.80     21.01 o 
 -14   5   4      967.74      938.34     24.32 o 
 -13   5   4      573.08      555.56     20.68 o 
 -12   5   4      431.98      405.41     17.24 o 
 -11   5   4        5.15        6.49      9.55 o 
 -10   5   4        1.07        7.04      7.93 o 
  -9   5   4       80.34       70.14      9.64 o 
  -8   5   4      410.57      394.51     13.59 o 
  -7   5   4      241.28      240.20     11.04 o 
  -6   5   4     1266.64     1243.88     18.88 o 
  -5   5   4       63.26       78.02      8.08 o 
  -4   5   4      196.63      196.95      9.13 o 
  -3   5   4     2375.88     2468.26     19.55 o 
  -2   5   4      439.64      464.53     10.20 o 
  -1   5   4     1132.90     1187.05     19.19 o 
   0   5   4      852.44      931.28     17.48 o 
   1   5   4      460.36      468.96     18.12 o 
   2   5   4      355.34      379.50     14.36 o 
   3   5   4      335.58      337.67     13.88 o 
   4   5   4      296.57      268.57     14.54 o 
   5   5   4      399.66      425.43     16.62 o 
   6   5   4      178.32      185.68     14.62 o 
   7   5   4      636.48      604.33     17.93 o 
   8   5   4     1997.97     1849.33     25.92 o 
   9   5   4       95.26       95.76     11.50 o 
  10   5   4      413.94      374.11     15.90 o 
  11   5   4      276.96      281.26     19.42 o 
  12   5   4       78.02       50.88     16.94 o 
  13   5   4       21.21        4.24     13.36 o 
  14   5   4       86.66       85.91     17.94 o 
  15   5   4       83.58       72.93     17.37 o 
  16   5   4       46.47       37.66     17.00 o 
  17   5   4      142.25      151.90     25.62 o 
  18   5   4      262.74      275.94     28.12 o 
  19   5   4      280.09      313.74     33.54 o 
 -21   6   4        0.50       11.71     16.55 o 
 -20   6   4       47.86       44.96     17.68 o 
 -19   6   4        7.99      -11.06     16.06 o 
 -18   6   4       35.15       58.79     17.16 o 
 -17   6   4       86.75      104.99     15.83 o 
 -16   6   4       75.17       44.52     23.06 o 
 -15   6   4      106.82       99.98     13.17 o 
 -14   6   4       10.22        3.25      9.86 o 
 -13   6   4      202.10      204.76     15.60 o 
 -12   6   4      518.04      538.90     19.92 o 
 -11   6   4       55.80       47.51      9.96 o 
 -10   6   4      131.62      129.54     13.64 o 
  -9   6   4      391.13      382.98     15.95 o 
  -8   6   4       90.89       90.11      9.85 o 
  -7   6   4      107.37      101.48      9.54 o 
  -6   6   4       99.07      103.45      9.39 o 
  -5   6   4       67.61       85.65      8.50 o 
  -4   6   4       93.95       94.23      8.39 o 
  -3   6   4      181.71      191.86      9.86 o 
  -2   6   4      347.25      344.00     11.30 o 
  -1   6   4      268.87      265.35     10.13 o 
   0   6   4      386.08      442.32     11.18 o 
   1   6   4      212.14      219.55     11.06 o 
   2   6   4       74.75       94.98      8.85 o 
   3   6   4      179.82      188.22     10.47 o 
   4   6   4       45.38       35.65     11.90 o 
   5   6   4     1184.23     1220.44     27.36 o 
   6   6   4       36.29       35.74     13.76 o 
   7   6   4       14.29       13.13     13.03 o 
   8   6   4      964.78      866.03     26.33 o 
   9   6   4      348.44      332.19     19.99 o 
  10   6   4        2.11        2.42     13.02 o 
  11   6   4      141.38      145.01     16.52 o 
  12   6   4      298.85      285.83     22.99 o 
  13   6   4       79.04      126.60     18.77 o 
  14   6   4       47.60       66.22     22.92 o 
  15   6   4       10.02       20.61     16.54 o 
  16   6   4      119.83      136.97     25.68 o 
  17   6   4       91.30       61.11     54.98 o 
  18   6   4       40.10       62.39     30.69 o 
  19   6   4      126.50      157.63     43.52 o 
 -20   7   4       87.93       84.51     18.85 o 
 -19   7   4        2.38       19.79     16.16 o 
 -18   7   4       77.44       67.46     18.34 o 
 -17   7   4      102.16       78.20     17.37 o 
 -16   7   4      241.19      149.09     34.00 o 
 -15   7   4      113.57       66.07     17.87 o 
 -14   7   4      290.62      301.96     21.83 o 
 -13   7   4        4.77       29.23     12.71 o 
 -12   7   4      435.99      403.36     21.56 o 
 -11   7   4      212.51      228.35     17.28 o 
 -10   7   4       23.11       28.62      9.28 o 
  -9   7   4       36.93       48.25      9.46 o 
  -8   7   4      339.50      330.12     15.13 o 
  -7   7   4       36.62       34.34      8.89 o 
  -6   7   4      176.27      153.69     11.49 o 
  -5   7   4      219.85      219.08     12.31 o 
  -4   7   4       33.15       27.36      7.80 o 
  -3   7   4      237.81      254.91     11.56 o 
  -2   7   4      209.43      214.85     12.75 o 
  -1   7   4       65.80       34.70      8.25 o 
   0   7   4      187.07      192.76     12.65 o 
   1   7   4      578.06      584.06     18.25 o 
   2   7   4      283.47      273.86     14.45 o 
   3   7   4      122.05      129.74     11.66 o 
   4   7   4      185.09      172.36     16.43 o 
   5   7   4       76.70       86.60     14.65 o 
   6   7   4      507.59      513.30     23.21 o 
   7   7   4       83.04       78.86     14.89 o 
   8   7   4      411.10      400.77     21.57 o 
   9   7   4      184.96      192.86     17.97 o 
  10   7   4      136.13      131.74     24.55 o 
  11   7   4      291.12      319.52     24.52 o 
  12   7   4       23.79       25.96     15.91 o 
  13   7   4        3.55        0.04     15.34 o 
  14   7   4        0.25        9.12     22.04 o 
  15   7   4       39.36       33.61     20.04 o 
  16   7   4      106.51      180.30     24.69 o 
  17   7   4       23.77       30.34     26.12 o 
  18   7   4      200.33      236.60     34.60 o 
 -19   8   4       16.35       25.80     17.48 o 
 -18   8   4       13.05       13.30     21.73 o 
 -17   8   4       35.37       66.35     17.20 o 
 -16   8   4       16.59       17.16     16.34 o 
 -15   8   4      186.04      165.75     33.23 o 
 -14   8   4       32.27       41.66     14.14 o 
 -13   8   4       16.79       24.99     13.96 o 
 -12   8   4       20.60       28.21     13.13 o 
 -11   8   4      109.52       84.42     14.78 o 
 -10   8   4       18.48       11.91     12.99 o 
  -9   8   4      127.61      135.85     16.79 o 
  -8   8   4      216.67      230.76     16.42 o 
  -7   8   4      315.07      321.05     23.17 o 
  -6   8   4       29.96       36.18      9.97 o 
  -5   8   4       41.43       30.85      9.99 o 
  -4   8   4       40.18       25.73      9.88 o 
  -3   8   4      118.38      114.28     11.95 o 
  -2   8   4      493.71      463.93     16.92 o 
  -1   8   4      140.26      114.73     17.26 o 
   0   8   4       49.95       37.43     12.95 o 
   1   8   4      207.31      236.71     13.91 o 
   2   8   4       50.63       54.34     10.52 o 
   3   8   4       70.98       89.20     16.18 o 
   4   8   4      144.42      141.88     15.79 o 
   5   8   4      633.23      592.99     24.35 o 
   6   8   4      350.03      331.44     20.81 o 
   7   8   4       88.81      102.45     17.23 o 
   8   8   4      666.09      653.50     29.58 o 
   9   8   4       26.43       42.25     15.94 o 
  10   8   4       43.02       53.35     17.59 o 
  11   8   4      159.67      193.45     21.51 o 
  12   8   4      119.40      125.55     19.85 o 
  13   8   4       38.55       36.71     20.17 o 
  14   8   4      117.97      124.63     23.66 o 
  15   8   4        7.18       52.47     24.97 o 
  16   8   4       14.95       51.03     22.39 o 
  17   8   4        4.91       30.58     40.04 o 
 -18   9   4       37.98       30.54     27.95 o 
 -17   9   4        5.86       38.29     19.51 o 
 -16   9   4       15.40       15.40     15.61 o 
 -15   9   4       34.91       32.95     26.39 o 
 -14   9   4      103.01      117.51     17.14 o 
 -13   9   4       35.34       27.93     12.90 o 
 -12   9   4      191.88      153.27     22.02 o 
 -11   9   4      123.42      101.55     16.37 o 
 -10   9   4       73.09      108.02     19.85 o 
  -9   9   4        2.02        9.58     12.32 o 
  -8   9   4       33.38       32.29     14.75 o 
  -7   9   4       44.25       55.22     15.18 o 
  -6   9   4      512.46      527.32     24.42 o 
  -5   9   4      284.20      322.77     20.34 o 
  -4   9   4       11.13       27.00     12.48 o 
  -3   9   4      143.11      129.62     14.82 o 
  -2   9   4       37.31       31.26     11.88 o 
  -1   9   4      228.39      232.24     25.40 o 
   0   9   4      647.46      627.62     21.77 o 
   1   9   4       38.78       57.28     11.13 o 
   2   9   4      150.26      162.86     18.46 o 
   3   9   4       37.51       46.59     15.55 o 
   4   9   4        9.52       13.26     14.98 o 
   5   9   4      188.29      212.81     25.19 o 
   6   9   4       82.01      103.12     24.65 o 
   7   9   4      216.32      248.40     24.54 o 
   8   9   4       74.79       92.84     18.20 o 
   9   9   4        5.18       12.01     18.15 o 
  10   9   4       25.63       46.48     19.29 o 
  11   9   4        3.32        7.58     19.37 o 
  12   9   4        8.74       28.17     23.82 o 
  13   9   4       10.68       41.58     20.86 o 
  14   9   4        6.73       19.70     19.99 o 
  15   9   4       12.21       45.80     22.31 o 
 -16  10   4       12.33       11.25     35.62 o 
 -15  10   4       80.68      107.42     40.52 o 
 -14  10   4      145.81      192.37     25.51 o 
 -13  10   4       43.72       46.55     26.33 o 
 -12  10   4      177.10      136.43     26.96 o 
 -11  10   4      171.25      117.04     37.76 o 
 -10  10   4       34.17       29.89     14.30 o 
  -9  10   4       28.68      -13.65     13.65 o 
  -8  10   4      196.36      139.32     34.63 o 
  -7  10   4       89.26       78.73     15.00 o 
  -6  10   4        0.53        0.35     13.11 o 
  -5  10   4       17.85       21.64     13.30 o 
  -4  10   4      104.31       65.47     19.99 o 
  -3  10   4      107.05       89.64     27.62 o 
  -2  10   4      124.82       98.98     25.01 o 
  -1  10   4      337.56      344.06     27.20 o 
   0  10   4       86.47       85.22     20.55 o 
   1  10   4       46.09       48.56     19.32 o 
   2  10   4        8.11       35.52     16.01 o 
   3  10   4       54.93       36.10     16.17 o 
   4  10   4      101.95      122.19     18.56 o 
   5  10   4      199.50      220.22     21.70 o 
   6  10   4      231.93      223.78     22.03 o 
   7  10   4       14.85       48.76     22.74 o 
   8  10   4      106.98      105.96     19.78 o 
   9  10   4      117.49       92.85     40.56 o 
  10  10   4       12.11       43.44     20.07 o 
  11  10   4        6.53       30.65     19.95 o 
  12  10   4       20.46       -4.11     22.39 o 
  13  10   4      128.62      128.02     24.83 o 
 -14  11   4       16.17      -17.87     33.88 o 
 -13  11   4        7.28      -22.33     42.64 o 
 -12  11   4       37.76       13.59     36.64 o 
 -11  11   4       31.65       53.98     27.36 o 
 -10  11   4       22.55       90.93     40.92 o 
  -9  11   4       33.14       43.65     23.27 o 
  -8  11   4       54.40        0.80     42.74 o 
  -7  11   4       15.39       17.54     19.88 o 
  -6  11   4        5.98       58.17     21.85 o 
  -5  11   4      120.54      111.95     25.05 o 
  -4  11   4       40.14       54.20     22.54 o 
  -3  11   4       71.50       98.64     21.34 o 
  -2  11   4      213.95      210.34     25.19 o 
  -1  11   4       68.14       89.76     21.13 o 
   0  11   4      137.04      140.15     22.72 o 
   1  11   4       91.00       86.22     21.69 o 
   2  11   4       62.22       37.29     31.57 o 
   3  11   4       22.45       36.63     19.17 o 
   4  11   4      204.67      244.71     25.69 o 
   5  11   4      284.45      342.90     52.37 o 
   6  11   4      217.41      218.67     30.64 o 
   7  11   4        6.37       10.92     19.93 o 
   8  11   4       36.90      132.36     23.43 o 
   9  11   4        4.75       17.75     20.35 o 
  10  11   4       17.91       19.27     36.14 o 
  11  11   4        4.59       15.67     25.66 o 
 -11  12   4       86.59       52.15     29.02 o 
 -10  12   4       30.26       10.14     43.03 o 
  -9  12   4        5.18      -13.01     30.11 o 
  -8  12   4       27.79       -4.05     26.11 o 
  -7  12   4       49.67       51.69     27.70 o 
  -6  12   4       99.35       83.94     27.79 o 
  -5  12   4       83.39       80.59     27.32 o 
  -4  12   4       54.54       13.31     20.07 o 
  -3  12   4       45.50       -1.12     24.59 o 
  -2  12   4       29.90       14.12     22.32 o 
  -1  12   4      202.80      237.19     32.21 o 
   0  12   4       31.88       46.34     25.51 o 
   1  12   4       67.13        2.13     24.34 o 
   2  12   4        8.08       25.76     24.01 o 
   3  12   4        2.41       -7.08     22.94 o 
   4  12   4       96.07      157.99     32.41 o 
   5  12   4       94.96       66.48     27.03 o 
   6  12   4       11.95      -30.88     30.88 o 
   7  12   4       49.82       93.29     27.88 o 
   8  12   4       37.97       62.95     26.19 o 
   9  12   4        4.35       27.11     25.34 o 
  -7  13   4       75.61       72.11     30.14 o 
  -6  13   4       28.75       70.28     29.37 o 
  -5  13   4       20.93       11.51     26.30 o 
  -4  13   4        8.44       26.01     27.09 o 
  -3  13   4        2.22        9.90     29.52 o 
  -2  13   4       90.12       42.81     27.97 o 
  -1  13   4       42.99       79.01     28.59 o 
   0  13   4       46.14       38.19     32.38 o 
   1  13   4       86.08       30.62     52.49 o 
   2  13   4       21.54       36.36     30.87 o 
   3  13   4       19.76       29.73     39.88 o 
   4  13   4      103.49      123.63     31.40 o 
 -23   0   5        9.41       26.55     24.60 o 
 -22   0   5       31.07       39.91     20.77 o 
 -21   0   5        0.03       17.05     17.96 o 
 -20   0   5       22.07       36.75     18.57 o 
 -19   0   5        5.76       11.61     16.45 o 
 -18   0   5      213.06      177.48     41.33 o 
 -17   0   5      215.28      218.38     22.31 o 
 -16   0   5      194.47      186.16     20.34 o 
 -15   0   5     1148.14      968.13     34.24 o 
 -14   0   5     9377.35     8929.99     99.54 o 
 -13   0   5     3297.05     3119.18     48.70 o 
 -12   0   5        3.63       -7.96      7.96 o 
 -11   0   5      287.18      287.38     15.65 o 
 -10   0   5      534.28      551.74     20.89 o 
  -9   0   5      399.14      369.84     16.37 o 
  -8   0   5     3001.39     2906.09     44.41 o 
  -7   0   5      277.63      357.96      9.82 o 
  -6   0   5     6236.70     6452.16     73.16 o 
  -5   0   5     3469.92     3721.32     49.26 o 
  -4   0   5        0.04        5.00      7.55 o 
  -3   0   5     5169.36     5200.15     37.22 o 
  -2   0   5     2552.07     2749.31     53.07 o 
   1   0   5     1210.56     1141.62     19.96 o 
   2   0   5      841.39      881.20     28.24 o 
   3   0   5      125.06      136.17     13.29 o 
   4   0   5       52.90       50.04     20.56 o 
   5   0   5      889.92      923.42     38.05 o 
   6   0   5      909.26      994.93     33.25 o 
   7   0   5      365.74      334.90     20.27 o 
   8   0   5      414.03      381.06     23.65 o 
   9   0   5     1146.82     1143.27     36.11 o 
  10   0   5      253.83      221.50     22.78 o 
  11   0   5       18.86       20.47     11.48 o 
  12   0   5      198.31      146.12     14.41 o 
  13   0   5       60.41       57.60     12.59 o 
  14   0   5       28.89       32.42     17.39 o 
  15   0   5       18.03       34.06     21.17 o 
  16   0   5        0.03        9.62     16.74 o 
  17   0   5       16.96       34.69     19.46 o 
  18   0   5        4.75       10.14     40.18 o 
  19   0   5        0.14      -17.89     19.28 o 
  20   0   5        1.36       41.44     35.94 o 
  21   0   5      357.20      176.56     61.13 o 
 -23   1   5      253.35      266.45     22.84 o 
 -22   1   5       17.52       13.26     16.68 o 
 -21   1   5       29.62       35.36     14.32 o 
 -20   1   5       10.95       -3.52     12.15 o 
 -19   1   5        6.00        9.75     12.35 o 
 -18   1   5      246.33      223.19     18.45 o 
 -17   1   5       17.75       10.15     12.67 o 
 -16   1   5      288.30      279.28     16.50 o 
 -15   1   5      942.15      919.99     22.71 o 
 -14   1   5     4241.71     4042.34     41.24 o 
 -13   1   5      648.22      648.66     18.96 o 
 -12   1   5      116.36      115.26     10.51 o 
 -11   1   5        5.70        9.65      6.00 o 
 -10   1   5      668.33      645.19     14.00 o 
  -9   1   5      119.70      116.75      8.12 o 
  -8   1   5      446.98      439.49     11.15 o 
  -7   1   5     1008.11     1114.08     15.62 o 
  -6   1   5     5159.06     5258.73     40.69 o 
  -5   1   5      130.40      128.66      9.18 o 
  -4   1   5       24.53       22.02      5.76 o 
  -3   1   5      980.35      887.36     11.71 o 
  -2   1   5     2780.77     2516.99     25.79 o 
  -1   1   5     6396.40     5971.50     51.38 o 
   0   1   5     4767.26     4558.85     37.06 o 
   1   1   5     2427.09     2202.20     19.79 o 
   2   1   5      369.31      304.88     10.05 o 
   3   1   5      968.88      982.81     18.10 o 
   4   1   5     1147.03     1153.77     20.74 o 
   5   1   5      356.13      372.40     14.36 o 
   6   1   5     5137.34     5280.79     41.55 o 
   7   1   5     1555.98     1526.81     24.22 o 
   8   1   5      603.36      636.19     14.62 o 
   9   1   5      452.34      450.90     14.98 o 
  10   1   5      708.54      726.27     19.19 o 
  11   1   5      116.80      126.83     12.71 o 
  12   1   5      852.24      702.49     21.40 o 
  13   1   5      467.76      442.25     17.76 o 
  14   1   5       85.86       99.19     11.78 o 
  15   1   5        2.65       -1.82     10.85 o 
  16   1   5       39.02       10.67     12.49 o 
  17   1   5       53.03       49.12     16.80 o 
  18   1   5      221.35      221.03     25.32 o 
  19   1   5      230.52      228.14     25.84 o 
  20   1   5      959.66     1001.28     41.68 o 
 -23   2   5       11.79       37.36     14.40 o 
 -22   2   5       71.65       81.76     22.26 o 
 -21   2   5        2.42       25.64     13.92 o 
 -20   2   5       49.87       41.10     13.12 o 
 -19   2   5       15.13       21.57     11.80 o 
 -18   2   5       24.25       39.90     14.35 o 
 -17   2   5      312.27      275.04     17.96 o 
 -16   2   5      185.94      202.85     14.83 o 
 -15   2   5      344.39      355.22     17.57 o 
 -14   2   5     2819.71     2660.02     34.13 o 
 -13   2   5     1861.90     1732.36     27.00 o 
 -12   2   5      296.86      294.81     14.25 o 
 -11   2   5        0.21       -5.18      6.05 o 
 -10   2   5     1129.35     1067.16     17.39 o 
  -9   2   5      319.16      340.53     12.33 o 
  -8   2   5      167.56      206.95      9.32 o 
  -7   2   5     1670.59     1753.28     20.44 o 
  -6   2   5     1567.58     1888.42     24.61 o 
  -5   2   5     1880.76     1906.00     19.40 o 
  -4   2   5     2362.76     2357.28     26.86 o 
  -3   2   5      180.27      171.58     10.63 o 
  -2   2   5     4490.17     4124.83     37.03 o 
  -1   2   5     1182.23     1186.90     15.73 o 
   0   2   5     2900.34     3010.27     42.26 o 
   1   2   5     3580.71     3446.22     30.22 o 
   2   2   5       97.74       89.44      8.71 o 
   3   2   5      841.08      841.01     18.31 o 
   4   2   5     4908.77     5023.75     40.10 o 
   5   2   5      773.35      762.12     16.12 o 
   6   2   5      764.80      762.60     12.70 o 
   7   2   5      432.30      448.01     12.38 o 
   8   2   5        9.67       12.39      8.13 o 
   9   2   5     1123.39     1048.74     21.17 o 
  10   2   5        5.23       -2.14      9.35 o 
  11   2   5      246.89      219.12     14.84 o 
  12   2   5      549.36      546.33     19.45 o 
  13   2   5       29.96       18.69      9.79 o 
  14   2   5       92.14      106.44     12.88 o 
  15   2   5       13.23        9.42     10.34 o 
  16   2   5        5.49       20.78     13.59 o 
  17   2   5       57.27       55.68     15.30 o 
  18   2   5        1.13       30.38     22.53 o 
  19   2   5       50.11       72.20     20.10 o 
  20   2   5      328.71      396.01     39.78 o 
 -23   3   5      115.38      137.66     24.87 o 
 -22   3   5       34.09       30.14     17.80 o 
 -21   3   5      156.25      139.69     18.11 o 
 -20   3   5      205.40      207.01     19.38 o 
 -19   3   5       15.05       42.62     15.23 o 
 -18   3   5      463.96      456.03     23.68 o 
 -17   3   5       84.15      102.58     14.92 o 
 -16   3   5      136.32      124.36     13.74 o 
 -15   3   5      135.01      144.61     13.05 o 
 -14   3   5      603.09      570.31     19.39 o 
 -13   3   5      124.74      137.55     12.71 o 
 -12   3   5      173.33      177.51     12.56 o 
 -11   3   5      201.50      201.88     11.54 o 
 -10   3   5      331.55      334.58     12.82 o 
  -9   3   5        1.97       -1.18      5.61 o 
  -8   3   5      213.28      229.66      8.96 o 
  -7   3   5       34.69       51.96      5.53 o 
  -6   3   5      662.40      702.41     14.17 o 
  -5   3   5      863.62      882.77     14.39 o 
  -4   3   5     1152.36     1178.57     16.62 o 
  -3   3   5     1252.98     1286.66     21.05 o 
  -2   3   5      566.82      567.74     14.46 o 
  -1   3   5     1619.09     1657.46     29.23 o 
   0   3   5     1508.82     1511.53     17.74 o 
   1   3   5       18.70       33.06      5.69 o 
   2   3   5      582.65      536.95     11.22 o 
   3   3   5      848.97      864.41     17.04 o 
   4   3   5      555.16      582.43     14.33 o 
   5   3   5      239.98      275.07     10.74 o 
   6   3   5      571.05      585.85     14.40 o 
   7   3   5     2411.12     2269.37     26.34 o 
   8   3   5       33.80       44.51      9.31 o 
   9   3   5     1280.85     1234.53     22.91 o 
  10   3   5      755.39      729.45     20.92 o 
  11   3   5      160.17      162.47     13.59 o 
  12   3   5      670.74      605.92     19.98 o 
  13   3   5        2.04        8.93     12.76 o 
  14   3   5       40.14       23.06     15.67 o 
  15   3   5       71.01       91.55     12.92 o 
  16   3   5      156.50      185.95     25.61 o 
  17   3   5       67.15       65.91     21.16 o 
  18   3   5      184.47      181.81     27.33 o 
  19   3   5      366.72      307.45     40.85 o 
  20   3   5     1115.16     1185.38     55.76 o 
 -22   4   5       16.55        3.86     13.01 o 
 -21   4   5       92.24      139.23     17.86 o 
 -20   4   5      152.83      197.77     19.34 o 
 -19   4   5      116.78      154.75     21.97 o 
 -18   4   5       47.46       28.05     12.15 o 
 -17   4   5      429.45      380.57     21.97 o 
 -16   4   5      167.75      181.21     15.84 o 
 -15   4   5      237.86      265.02     16.94 o 
 -14   4   5      421.47      414.96     18.22 o 
 -13   4   5     1565.70     1479.58     26.39 o 
 -12   4   5      177.03      199.84     12.90 o 
 -11   4   5      900.92      914.47     19.40 o 
 -10   4   5      306.92      337.17     13.41 o 
  -9   4   5      395.61      406.83     13.49 o 
  -8   4   5       24.46       22.21      6.40 o 
  -7   4   5      176.40      187.40      8.02 o 
  -6   4   5     1586.53     1632.03     20.11 o 
  -5   4   5      260.88      274.73     11.09 o 
  -4   4   5      708.11      741.30     17.09 o 
  -3   4   5     1284.39     1328.61     17.22 o 
  -2   4   5     2368.34     2308.48     29.77 o 
  -1   4   5      901.78     1000.71     18.75 o 
   0   4   5     3123.05     3266.09     38.58 o 
   1   4   5     1951.51     2061.58     24.65 o 
   2   4   5     1466.05     1579.34     21.76 o 
   3   4   5      225.82      230.40     11.63 o 
   4   4   5     1874.45     1769.83     24.56 o 
   5   4   5      371.92      390.27     15.90 o 
   6   4   5      105.93      107.01      9.01 o 
   7   4   5      245.18      267.61     12.74 o 
   8   4   5      525.40      508.78     16.70 o 
   9   4   5      127.20      142.87     12.52 o 
  10   4   5       27.14       21.98     12.78 o 
  11   4   5      179.16      155.75     15.57 o 
  12   4   5      153.34      159.13     20.03 o 
  13   4   5       20.65       24.10     12.89 o 
  14   4   5      128.52      145.94     16.76 o 
  15   4   5      137.33      145.08     18.51 o 
  16   4   5       48.51       55.99     16.21 o 
  17   4   5      123.05      141.76     35.71 o 
  18   4   5       12.25       24.67     22.38 o 
  19   4   5       38.24       80.48     34.49 o 
 -22   5   5       43.28       86.04     23.30 o 
 -21   5   5       26.17       -0.99     20.72 o 
 -20   5   5       60.18       91.75     29.30 o 
 -19   5   5       70.94       58.96     15.37 o 
 -18   5   5      119.17       96.13     20.32 o 
 -17   5   5       75.67       60.79     15.31 o 
 -16   5   5       15.09        1.55     10.04 o 
 -15   5   5      248.81      246.20     16.85 o 
 -14   5   5      271.33      285.90     16.11 o 
 -13   5   5      640.09      614.69     18.67 o 
 -12   5   5       73.55       66.25     10.97 o 
 -11   5   5      103.51       92.09     11.05 o 
 -10   5   5      429.76      447.17     16.63 o 
  -9   5   5      707.49      681.99     21.99 o 
  -8   5   5      780.05      759.04     16.09 o 
  -7   5   5      103.20      102.50      8.27 o 
  -6   5   5      196.74      205.83      9.20 o 
  -5   5   5      730.26      709.12     15.11 o 
  -4   5   5      214.01      216.54      9.99 o 
  -3   5   5      409.53      472.59     12.32 o 
  -2   5   5       57.89       87.04      8.41 o 
  -1   5   5      128.10      135.00     10.50 o 
   0   5   5      540.41      658.79     17.01 o 
   1   5   5      502.92      495.80     15.57 o 
   2   5   5      177.25      193.50     12.14 o 
   3   5   5      279.32      285.22     14.19 o 
   4   5   5      493.98      501.52     16.83 o 
   5   5   5      197.96      207.50     14.39 o 
   6   5   5      263.31      278.21     16.39 o 
   7   5   5     1748.79     1713.13     30.64 o 
   8   5   5      256.71      278.50     18.08 o 
   9   5   5      341.70      290.12     18.40 o 
  10   5   5      119.53      122.64     15.12 o 
  11   5   5      325.78      300.69     19.39 o 
  12   5   5      157.60      151.55     16.93 o 
  13   5   5       21.27        9.15     13.13 o 
  14   5   5       77.59       78.85     17.85 o 
  15   5   5      322.71      357.98     28.30 o 
  16   5   5       49.11       54.92     22.21 o 
  17   5   5       73.00      110.61     32.75 o 
  18   5   5       81.35       71.38     38.56 o 
  19   5   5      167.29      311.07     46.38 o 
 -21   6   5       77.42       52.17     21.80 o 
 -20   6   5      103.27      103.69     18.39 o 
 -19   6   5       31.12       57.12     17.23 o 
 -18   6   5      106.02      122.92     18.29 o 
 -17   6   5      104.17      100.72     17.77 o 
 -16   6   5       86.07       85.06     13.14 o 
 -15   6   5      370.73      356.53     18.62 o 
 -14   6   5      343.59      346.78     17.63 o 
 -13   6   5      273.70      279.64     16.84 o 
 -12   6   5       38.22       34.54      9.95 o 
 -11   6   5      467.61      442.46     17.39 o 
 -10   6   5       28.82       34.21      9.63 o 
  -9   6   5      464.14      464.98     16.32 o 
  -8   6   5       58.15       65.21      9.39 o 
  -7   6   5      120.53      138.26     10.28 o 
  -6   6   5      224.58      234.19     11.14 o 
  -5   6   5      234.40      233.19     11.99 o 
  -4   6   5      137.85      149.37     10.12 o 
  -3   6   5      529.59      550.43     14.64 o 
  -2   6   5      276.75      316.13     14.30 o 
  -1   6   5      823.22      874.79     19.73 o 
   0   6   5      358.25      375.87     14.30 o 
   1   6   5      853.30      870.92     20.73 o 
   2   6   5      319.78      337.30     16.99 o 
   3   6   5      578.87      533.12     20.32 o 
   4   6   5       66.39       74.42     12.74 o 
   5   6   5       27.90       25.85     12.46 o 
   6   6   5      458.12      472.59     21.53 o 
   7   6   5     1097.66     1026.18     27.54 o 
   8   6   5       97.04       96.32     14.43 o 
   9   6   5      306.00      297.64     20.23 o 
  10   6   5      168.52      157.90     16.68 o 
  11   6   5      158.07      162.35     21.59 o 
  12   6   5      179.98      182.52     18.10 o 
  13   6   5      201.09      226.24     21.37 o 
  14   6   5      196.09      199.63     20.68 o 
  15   6   5        5.34       -5.33     19.99 o 
  16   6   5      269.78      276.59     36.00 o 
  17   6   5      249.93      257.72     56.81 o 
  18   6   5        3.75       -7.88     38.77 o 
 -20   7   5       23.94       50.37     20.56 o 
 -19   7   5      100.79      102.89     27.02 o 
 -18   7   5      129.34      134.91     19.73 o 
 -17   7   5       11.21       -8.64     23.07 o 
 -16   7   5       63.71       54.05     16.13 o 
 -15   7   5       55.58       94.88     15.12 o 
 -14   7   5       29.55       42.83     17.25 o 
 -13   7   5      112.66      125.03     15.66 o 
 -12   7   5      154.89      188.02     14.58 o 
 -11   7   5      149.05      141.78     14.29 o 
 -10   7   5      601.07      566.96     18.83 o 
  -9   7   5      184.23      193.27     12.52 o 
  -8   7   5      279.76      281.03     13.95 o 
  -7   7   5      619.02      590.97     16.71 o 
  -6   7   5      311.09      301.95     13.52 o 
  -5   7   5       26.43       27.85      7.54 o 
  -4   7   5      162.05      149.11     11.67 o 
  -3   7   5       79.79       77.94     12.02 o 
  -2   7   5       57.66       47.24     11.68 o 
  -1   7   5      260.28      306.38     22.62 o 
   0   7   5      863.05      910.31     24.64 o 
   1   7   5      291.62      285.36     17.72 o 
   2   7   5      417.95      388.98     19.73 o 
   3   7   5      355.82      335.31     19.25 o 
   4   7   5      651.73      625.67     23.94 o 
   5   7   5      137.97      134.62     15.61 o 
   6   7   5      324.79      301.62     18.98 o 
   7   7   5      515.44      482.97     22.72 o 
   8   7   5       12.50        2.46     12.33 o 
   9   7   5      400.54      379.41     27.58 o 
  10   7   5      145.42      109.64     16.18 o 
  11   7   5        3.07       17.46     16.83 o 
  12   7   5       55.79       23.81     18.85 o 
  13   7   5       36.37       28.04     18.84 o 
  14   7   5       68.25       44.96     24.42 o 
  15   7   5       76.38       39.61     29.36 o 
  16   7   5       85.53       98.69     48.97 o 
  17   7   5       73.35       47.48     72.03 o 
 -19   8   5       71.63      112.82     24.02 o 
 -18   8   5       27.50       13.36     19.05 o 
 -17   8   5       31.19       25.95     19.17 o 
 -16   8   5       27.40        9.90     13.63 o 
 -15   8   5       66.27       62.82     15.40 o 
 -14   8   5       65.06       80.64     16.11 o 
 -13   8   5       76.74       83.07     14.81 o 
 -12   8   5       92.62       91.42     14.50 o 
 -11   8   5       52.85       34.37     13.50 o 
 -10   8   5      322.93      310.57     28.00 o 
  -9   8   5       22.02       38.80     11.12 o 
  -8   8   5      241.93      244.49     15.48 o 
  -7   8   5      371.14      366.66     14.64 o 
  -6   8   5       37.52       35.96      9.21 o 
  -5   8   5      102.14      118.34     14.09 o 
  -4   8   5       33.27       34.47     11.56 o 
  -3   8   5      194.38      192.44     16.01 o 
  -2   8   5      481.21      455.15     18.97 o 
  -1   8   5     1717.47     1749.61     33.50 o 
   0   8   5      148.88      176.61     16.80 o 
   1   8   5      303.70      301.48     19.07 o 
   2   8   5      294.27      327.47     19.49 o 
   3   8   5       76.86       65.28     14.04 o 
   4   8   5       55.74       62.39     14.24 o 
   5   8   5       35.35       38.43     13.76 o 
   6   8   5       69.74       74.61     14.62 o 
   7   8   5      483.65      451.79     23.40 o 
   8   8   5      208.31      213.77     26.22 o 
   9   8   5       30.54       30.43     15.91 o 
  10   8   5      192.98      172.10     20.07 o 
  11   8   5        6.59       11.89     22.31 o 
  12   8   5       18.85       -2.78     15.84 o 
  13   8   5       89.86      106.19     19.80 o 
  14   8   5        0.59       -6.86     19.28 o 
  15   8   5        2.51       10.25     28.82 o 
  16   8   5      142.77      164.62     39.15 o 
 -18   9   5       74.87       94.28     23.59 o 
 -17   9   5       12.29       24.79     20.32 o 
 -16   9   5       16.42       11.55     15.04 o 
 -15   9   5       69.29      109.17     21.49 o 
 -14   9   5      103.79      124.64     22.22 o 
 -13   9   5        9.36        6.98     14.06 o 
 -12   9   5      225.66      231.80     32.22 o 
 -11   9   5       35.22       43.16     16.69 o 
 -10   9   5      249.26      226.67     38.19 o 
  -9   9   5       40.27       33.73     21.56 o 
  -8   9   5       17.07       -1.33     27.85 o 
  -7   9   5      153.93      115.10     32.23 o 
  -6   9   5      158.27      195.23     22.81 o 
  -5   9   5      615.76      583.09     31.59 o 
  -4   9   5      130.69       98.29     19.58 o 
  -3   9   5      312.17      332.32     18.85 o 
  -2   9   5       21.32        8.63     14.21 o 
  -1   9   5      108.81      114.74     15.41 o 
   0   9   5      149.69      169.70     17.04 o 
   1   9   5      185.37      199.93     20.76 o 
   2   9   5      142.63       88.36     17.15 o 
   3   9   5       24.90       19.13     14.89 o 
   4   9   5        2.13       -5.51     14.39 o 
   5   9   5       68.01       44.55     18.09 o 
   6   9   5      376.31      379.94     25.12 o 
   7   9   5       63.48       46.86     17.03 o 
   8   9   5      148.66      180.87     20.94 o 
   9   9   5      102.62      103.49     22.69 o 
  10   9   5       45.21       29.44     22.53 o 
  11   9   5      142.95      127.21     20.50 o 
  12   9   5       19.43       44.52     19.46 o 
  13   9   5        0.78        4.57     19.37 o 
  14   9   5       59.72      102.06     28.94 o 
  15   9   5        2.80       -1.53     24.08 o 
 -16  10   5       31.72       77.24     20.47 o 
 -15  10   5       48.63       91.64     31.54 o 
 -14  10   5       19.09       -3.41     23.09 o 
 -13  10   5       11.36       -6.65     32.19 o 
 -12  10   5        5.10       -6.88     48.29 o 
 -11  10   5       19.15       33.99     23.21 o 
 -10  10   5       45.28       43.61     23.59 o 
  -9  10   5      189.41      177.37     30.25 o 
  -8  10   5      121.48       83.25     20.82 o 
  -7  10   5      419.33      385.77     29.30 o 
  -6  10   5       92.08      117.12     22.04 o 
  -5  10   5      156.84      134.13     49.18 o 
  -4  10   5      213.27      205.56     23.97 o 
  -3  10   5       21.08       45.17     19.29 o 
  -2  10   5       91.08       95.63     19.87 o 
  -1  10   5      835.12      923.78     36.94 o 
   0  10   5       27.65       20.75     17.04 o 
   1  10   5      287.84      267.49     22.47 o 
   2  10   5       97.39       68.52     17.08 o 
   3  10   5        0.04      -14.70     19.40 o 
   4  10   5       49.66       47.62     18.92 o 
   5  10   5       18.69       74.76     30.67 o 
   6  10   5      116.65      118.50     23.07 o 
   7  10   5       96.46      117.20     21.17 o 
   8  10   5       61.23       91.44     18.64 o 
   9  10   5      170.90      165.61     47.87 o 
  10  10   5        3.71       20.19     20.63 o 
  11  10   5       11.31       16.45     43.57 o 
  12  10   5       40.29       81.12     24.63 o 
  13  10   5       39.93       83.36     22.19 o 
 -14  11   5       12.35      -25.66     25.66 o 
 -13  11   5       43.06       70.32     29.06 o 
 -12  11   5       26.47       25.90     25.71 o 
 -11  11   5        4.13        6.09     21.53 o 
 -10  11   5      121.78      184.93     30.29 o 
  -9  11   5       14.33       -7.39     41.69 o 
  -8  11   5       45.46        8.95     25.85 o 
  -7  11   5       95.80       57.87     58.34 o 
  -6  11   5       99.75       96.64     24.92 o 
  -5  11   5      227.88      227.59     25.55 o 
  -4  11   5      297.51      316.95     28.18 o 
  -3  11   5      184.99      205.83     25.55 o 
  -2  11   5      143.07      182.26     24.54 o 
  -1  11   5       56.50       64.37     21.35 o 
   0  11   5      101.36       87.11     21.48 o 
   1  11   5      100.17      133.94     22.70 o 
   2  11   5      231.92      193.94     46.24 o 
   3  11   5       36.50       31.23     29.72 o 
   4  11   5       17.94        9.61     19.20 o 
   5  11   5      124.50      163.75     21.03 o 
   6  11   5        5.08       -6.49     17.42 o 
   7  11   5       57.55       66.09     21.68 o 
   8  11   5      197.83      264.00     27.61 o 
   9  11   5       39.44       49.50     20.84 o 
  10  11   5       21.23       48.02     29.85 o 
  11  11   5      103.04       54.47     54.48 o 
 -11  12   5       19.48      -24.89     24.89 o 
 -10  12   5       34.21       62.13     28.17 o 
  -9  12   5       85.29       66.22     28.29 o 
  -8  12   5       65.51       33.89     22.43 o 
  -7  12   5       86.87      103.41     45.78 o 
  -6  12   5        3.90       53.80     32.49 o 
  -5  12   5       11.91       17.16     24.61 o 
  -4  12   5       77.17       14.74     24.79 o 
  -3  12   5        6.10       31.33     25.40 o 
  -2  12   5       15.94       -4.47     30.19 o 
  -1  12   5      189.56      188.43     35.53 o 
   0  12   5       19.74       56.11     41.99 o 
   1  12   5       17.81       17.16     26.72 o 
   2  12   5      136.71      178.16     35.63 o 
   3  12   5      106.58       -4.81     68.81 o 
   4  12   5       29.51       54.69     28.78 o 
   5  12   5       28.45       30.43     24.82 o 
   6  12   5       92.72      141.42     49.88 o 
   7  12   5       32.95      -21.53     23.43 o 
   8  12   5       32.13       44.08     26.87 o 
  -6  13   5       36.41      -14.69     26.92 o 
  -5  13   5       51.61       73.87     29.96 o 
  -4  13   5      256.19      246.74     35.37 o 
  -3  13   5        3.36      -14.67     22.94 o 
  -2  13   5      186.42      128.52     74.24 o 
  -1  13   5       43.73      -23.48     26.00 o 
   0  13   5        2.57      -32.95     56.61 o 
   1  13   5        0.71       14.18     30.85 o 
   2  13   5       25.07      -30.93     30.93 o 
   3  13   5       47.22      112.02     32.42 o 
 -24   0   6        3.62      -20.51     22.33 o 
 -23   0   6        7.19       11.93     19.38 o 
 -22   0   6        7.08       38.38     20.40 o 
 -21   0   6        0.27       23.62     29.10 o 
 -20   0   6      134.51      123.92     23.64 o 
 -19   0   6      186.52      236.16     34.63 o 
 -18   0   6       47.94       44.99     18.03 o 
 -17   0   6      364.47      358.74     25.83 o 
 -16   0   6        0.19       -7.62     10.92 o 
 -15   0   6       16.33        8.88     11.25 o 
 -14   0   6      247.60      239.90     20.38 o 
 -13   0   6     1472.91     1363.87     33.72 o 
 -12   0   6      944.92      913.48     39.47 o 
 -11   0   6       73.09       77.06     11.96 o 
 -10   0   6      738.96      720.97     23.09 o 
  -9   0   6      313.69      295.74     11.07 o 
  -8   0   6      126.59      138.17     13.49 o 
  -7   0   6     5264.57     5639.75     71.90 o 
  -6   0   6     1260.39     1336.96     39.25 o 
  -5   0   6     1962.14     1784.98     40.24 o 
  -4   0   6     1426.63     1255.46     18.72 o 
  -3   0   6     3458.86     3372.11     66.36 o 
  -2   0   6     9896.46     9822.31    126.85 o 
  -1   0   6     2195.58     2118.34     48.69 o 
   0   0   6      525.65      628.68     28.76 o 
   1   0   6     5274.60     5310.07     38.94 o 
   2   0   6       48.94       58.16      7.02 o 
   3   0   6     1956.56     1978.16     35.12 o 
   4   0   6      869.43      919.92     27.43 o 
   5   0   6     3828.20     3846.68     58.00 o 
   6   0   6      368.61      366.74     20.38 o 
   7   0   6     4001.81     3743.14     52.87 o 
   8   0   6      609.22      532.02     26.82 o 
   9   0   6     1243.58     1283.57     38.67 o 
  10   0   6     2368.78     2100.67     48.90 o 
  11   0   6      277.20      239.75     25.63 o 
  12   0   6       82.11       35.11     15.94 o 
  13   0   6        4.88       18.97     15.38 o 
  14   0   6        4.84        4.97     15.99 o 
  15   0   6        0.93        4.40     16.75 o 
  16   0   6        0.27       35.76     24.62 o 
  17   0   6        1.50      -29.68     29.68 o 
  18   0   6        0.32       11.67     32.65 o 
  19   0   6      163.23      236.21     37.01 o 
  20   0   6        0.01       12.30     39.28 o 
 -24   1   6       30.58       20.55     25.50 o 
 -23   1   6       26.32       27.84     17.36 o 
 -22   1   6      120.50      147.29     18.22 o 
 -21   1   6      131.02      135.44     18.73 o 
 -20   1   6        1.32       -7.43     11.23 o 
 -19   1   6      180.26      187.47     18.96 o 
 -18   1   6      567.77      562.15     23.54 o 
 -17   1   6        4.10       -0.56      9.85 o 
 -16   1   6       73.54       95.18     11.90 o 
 -15   1   6       15.63       17.62      9.18 o 
 -14   1   6     2271.52     2166.91     30.01 o 
 -13   1   6     3800.41     3620.78     36.30 o 
 -12   1   6       75.48       75.19      9.12 o 
 -11   1   6     1117.29     1029.86     18.39 o 
 -10   1   6      153.89      151.02      7.76 o 
  -9   1   6      466.81      457.49     13.11 o 
  -8   1   6      818.47      846.86     13.96 o 
  -7   1   6     3773.25     4036.77     47.24 o 
  -6   1   6      681.08      748.71     17.50 o 
  -5   1   6      381.69      413.77     15.40 o 
  -4   1   6       15.85       13.25      4.86 o 
  -3   1   6      133.62      119.56      7.46 o 
  -2   1   6      143.33      147.89      7.34 o 
  -1   1   6      728.98      729.08     26.62 o 
   0   1   6      172.46      165.01      9.06 o 
   1   1   6      816.21      862.16     10.68 o 
   2   1   6      750.68      754.53     12.79 o 
   3   1   6      391.34      373.54     12.15 o 
   4   1   6      748.75      718.94     18.35 o 
   5   1   6      280.96      313.65     13.76 o 
   6   1   6      590.59      594.86     16.25 o 
   7   1   6      420.20      409.03     16.19 o 
   8   1   6       36.27       20.19      9.62 o 
   9   1   6        6.65        5.48      9.94 o 
  10   1   6      105.11      109.25     14.94 o 
  11   1   6      331.72      316.02     19.40 o 
  12   1   6       84.00       92.57     15.11 o 
  13   1   6       95.23       75.24     13.82 o 
  14   1   6       17.86       32.91     12.36 o 
  15   1   6        1.43        7.30     11.61 o 
  16   1   6       18.06       19.93     19.70 o 
  17   1   6       61.47      109.05     16.00 o 
  18   1   6      424.80      435.36     31.99 o 
  19   1   6      337.69      406.68     64.44 o 
  20   1   6      531.68      636.10     46.75 o 
 -23   2   6       53.87       68.88     22.27 o 
 -22   2   6       23.67       19.12     13.82 o 
 -21   2   6       15.59       40.06     14.65 o 
 -20   2   6       56.62       80.80     14.90 o 
 -19   2   6       81.18       84.38     14.82 o 
 -18   2   6      156.89      161.80     15.61 o 
 -17   2   6      135.11      127.83     16.10 o 
 -16   2   6       77.08       58.38     11.00 o 
 -15   2   6      729.88      715.74     20.63 o 
 -14   2   6      861.15      825.71     21.20 o 
 -13   2   6     1090.03     1045.14     22.34 o 
 -12   2   6      398.03      410.69     15.47 o 
 -11   2   6      252.45      261.01     12.21 o 
 -10   2   6     1412.38     1395.76     16.90 o 
  -9   2   6      311.64      308.66     12.42 o 
  -8   2   6      433.28      441.03     12.50 o 
  -7   2   6     1019.67     1126.71     13.59 o 
  -6   2   6       25.57       19.84      5.98 o 
  -5   2   6     1698.36     1786.07     25.04 o 
  -4   2   6      728.36      699.84     13.34 o 
  -3   2   6     1585.73     1485.76     16.96 o 
  -2   2   6      306.11      312.41      9.60 o 
  -1   2   6     1445.48     1354.80     16.13 o 
   0   2   6     2136.66     2375.30     22.92 o 
   1   2   6     4358.73     4404.55     35.42 o 
   2   2   6      924.28      991.49     16.80 o 
   3   2   6     1245.25     1266.15     26.64 o 
   4   2   6      336.04      342.48     13.50 o 
   5   2   6      239.76      280.16     13.37 o 
   6   2   6     1318.83     1269.93     21.56 o 
   7   2   6      154.30      174.71     12.66 o 
   8   2   6     1248.08     1223.97     26.92 o 
   9   2   6      371.76      373.40     18.42 o 
  10   2   6      604.55      595.87     22.44 o 
  11   2   6      291.45      313.70     19.23 o 
  12   2   6       15.35       23.11     11.52 o 
  13   2   6      101.67       77.86     14.07 o 
  14   2   6       11.33       22.10     12.16 o 
  15   2   6       49.66       67.35     14.42 o 
  16   2   6       33.61       18.26     14.73 o 
  17   2   6        2.02       39.11     13.89 o 
  18   2   6       73.92      108.88     28.21 o 
  19   2   6      125.26      132.65     28.95 o 
  20   2   6       89.29      146.84     28.49 o 
 -23   3   6      195.99      198.87     27.14 o 
 -22   3   6      106.10      107.20     17.10 o 
 -21   3   6       49.45       24.13     19.05 o 
 -20   3   6        2.73       11.10     13.39 o 
 -19   3   6       52.08       54.51     13.98 o 
 -18   3   6       89.92       84.35     14.47 o 
 -17   3   6      150.75      170.00     15.44 o 
 -16   3   6       16.88       24.97      9.89 o 
 -15   3   6       88.20       73.04     11.40 o 
 -14   3   6     1595.31     1458.25     25.77 o 
 -13   3   6      220.66      234.66     13.99 o 
 -12   3   6      167.46      178.38     12.26 o 
 -11   3   6      310.41      268.61     12.86 o 
 -10   3   6      295.29      306.06     10.57 o 
  -9   3   6       31.86       23.39      7.20 o 
  -8   3   6      209.04      200.85     10.67 o 
  -7   3   6     1021.48     1056.44     17.09 o 
  -6   3   6       45.07       53.10      6.86 o 
  -5   3   6      477.91      488.43     11.66 o 
  -4   3   6     1461.48     1605.00     21.65 o 
  -3   3   6      808.93      803.33     14.96 o 
  -2   3   6      592.42      661.08     13.86 o 
  -1   3   6      503.44      503.29     14.01 o 
   0   3   6     1308.09     1400.41     21.35 o 
   1   3   6       56.56       96.92      9.07 o 
   2   3   6     1137.00     1149.73     27.68 o 
   3   3   6      325.33      294.52     15.10 o 
   4   3   6      412.99      463.79     33.00 o 
   5   3   6      239.45      200.28     11.16 o 
   6   3   6       54.35       85.15      9.92 o 
   7   3   6     1991.07     1888.24     28.03 o 
   8   3   6      158.81      151.50     10.55 o 
   9   3   6      257.03      238.97     13.68 o 
  10   3   6      532.00      504.10     17.09 o 
  11   3   6      308.66      294.22     15.02 o 
  12   3   6      149.26      171.58     15.90 o 
  13   3   6        5.32       14.70     11.34 o 
  14   3   6       20.05       35.38     17.02 o 
  15   3   6       73.39       71.08     17.43 o 
  16   3   6       13.48       21.74     16.23 o 
  17   3   6       16.07      -15.83     15.83 o 
  18   3   6      117.66      107.19     24.39 o 
  19   3   6      110.08      163.39     31.01 o 
 -23   4   6        1.37       38.17     27.09 o 
 -22   4   6       88.07      112.78     19.95 o 
 -21   4   6       86.35       97.95     18.67 o 
 -20   4   6       17.84        9.42     13.37 o 
 -19   4   6        3.47       -7.60     11.18 o 
 -18   4   6       27.97       12.54     11.20 o 
 -17   4   6      171.63      168.07     15.57 o 
 -16   4   6      441.93      443.53     20.92 o 
 -15   4   6      380.91      390.32     18.09 o 
 -14   4   6      628.73      620.25     19.22 o 
 -13   4   6      565.40      585.56     19.07 o 
 -12   4   6      792.84      728.43     19.17 o 
 -11   4   6      358.35      368.46     15.04 o 
 -10   4   6       31.34       32.81      7.42 o 
  -9   4   6       66.29       69.40      9.22 o 
  -8   4   6      569.37      557.67     13.81 o 
  -7   4   6      321.53      373.93     13.12 o 
  -6   4   6       17.09       25.08      6.59 o 
  -5   4   6      875.19      983.54     16.41 o 
  -4   4   6      129.04      177.51      9.42 o 
  -3   4   6     1202.31     1279.85     20.23 o 
  -2   4   6     1942.56     2033.25     24.85 o 
  -1   4   6      522.67      552.24     12.26 o 
   0   4   6     7149.13     7480.28     47.90 o 
   1   4   6      271.58      323.58     12.65 o 
   2   4   6      654.28      632.15     13.36 o 
   3   4   6      192.36      206.99     10.12 o 
   4   4   6      658.57      639.14     18.11 o 
   5   4   6       49.44       42.24      9.26 o 
   6   4   6      638.81      619.15     15.30 o 
   7   4   6       84.11       91.84     11.86 o 
   8   4   6     1391.65     1331.10     28.43 o 
   9   4   6      187.30      179.29     15.24 o 
  10   4   6      188.20      180.99     15.30 o 
  11   4   6      110.21      129.66     14.09 o 
  12   4   6      145.16      141.98     17.49 o 
  13   4   6      108.06      101.11     13.85 o 
  14   4   6        5.74        5.07     14.66 o 
  15   4   6       10.76        7.79     15.66 o 
  16   4   6       99.33      117.95     23.32 o 
  17   4   6      110.41      129.75     28.25 o 
  18   4   6       32.72       22.95     26.22 o 
  19   4   6      148.16      117.63     27.17 o 
 -22   5   6       12.94        8.32     22.31 o 
 -21   5   6       15.13       30.99     14.99 o 
 -20   5   6       14.53        0.85     15.20 o 
 -19   5   6       37.62       43.45     14.05 o 
 -18   5   6       78.99       73.54     13.77 o 
 -17   5   6      150.90      158.59     16.31 o 
 -16   5   6       16.78        8.68     10.65 o 
 -15   5   6      158.16      158.15     14.45 o 
 -14   5   6      115.74      101.00     11.89 o 
 -13   5   6      421.30      414.12     16.44 o 
 -12   5   6      379.63      379.68     15.50 o 
 -11   5   6      183.39      205.33     12.16 o 
 -10   5   6        2.86       14.73      7.24 o 
  -9   5   6       63.01       51.74      9.75 o 
  -8   5   6       37.74       38.41      8.69 o 
  -7   5   6       79.07       80.11      9.01 o 
  -6   5   6     1526.60     1537.77     22.03 o 
  -5   5   6      616.98      647.82     15.66 o 
  -4   5   6      102.24      131.85      9.11 o 
  -3   5   6      505.98      515.76     13.11 o 
  -2   5   6       85.21      112.75      9.78 o 
  -1   5   6     1049.97     1062.73     19.57 o 
   0   5   6      642.33      596.06     21.61 o 
   1   5   6      308.62      294.43     12.52 o 
   2   5   6      596.36      571.34     17.47 o 
   3   5   6      146.31      166.81     12.49 o 
   4   5   6       11.92       10.74      9.79 o 
   5   5   6       57.19       62.39     11.58 o 
   6   5   6      118.67      130.51     13.50 o 
   7   5   6     1013.26      971.07     24.84 o 
   8   5   6      459.96      483.56     21.10 o 
   9   5   6       94.81       83.53     13.63 o 
  10   5   6       76.29       69.20     13.87 o 
  11   5   6        1.76       10.12     12.35 o 
  12   5   6       11.16       13.59     12.73 o 
  13   5   6        0.00        4.68     12.78 o 
  14   5   6       14.86       62.81     17.48 o 
  15   5   6        3.17       30.86     19.95 o 
  16   5   6      159.04      176.55     28.59 o 
  17   5   6       74.66       97.78     28.88 o 
  18   5   6      205.95      238.32     35.80 o 
 -21   6   6      178.08      268.91     62.06 o 
 -20   6   6       29.13       33.20     22.65 o 
 -19   6   6      111.71      106.25     36.01 o 
 -18   6   6      275.67      281.28     25.27 o 
 -17   6   6       28.52       29.03     19.42 o 
 -16   6   6      164.65      182.79     15.43 o 
 -15   6   6       12.59       22.16     12.03 o 
 -14   6   6      179.13      180.77     13.79 o 
 -13   6   6      415.27      412.80     16.58 o 
 -12   6   6      763.77      751.77     20.26 o 
 -11   6   6      183.68      193.07     12.34 o 
 -10   6   6      630.46      588.30     21.49 o 
  -9   6   6       66.70       56.60     10.70 o 
  -8   6   6      201.33      241.73     14.48 o 
  -7   6   6      621.98      641.40     18.97 o 
  -6   6   6       96.60       97.48     10.44 o 
  -5   6   6      102.60       95.31      9.83 o 
  -4   6   6       54.82       41.52      8.11 o 
  -3   6   6       68.01       81.37      8.49 o 
  -2   6   6      185.13      217.88     13.69 o 
  -1   6   6      110.28      109.51     11.67 o 
   0   6   6      207.85      223.43     13.21 o 
   1   6   6      486.67      449.59     18.62 o 
   2   6   6       69.23       84.98     12.16 o 
   3   6   6        6.16        2.05     10.63 o 
   4   6   6      290.48      279.68     16.67 o 
   5   6   6      315.11      321.38     18.30 o 
   6   6   6      633.72      674.38     23.67 o 
   7   6   6      584.30      551.37     22.71 o 
   8   6   6      707.97      620.37     23.35 o 
   9   6   6       26.89       31.62     15.04 o 
  10   6   6       58.85       48.19     13.70 o 
  11   6   6        5.67       -4.58     12.45 o 
  12   6   6       66.77       56.53     14.62 o 
  13   6   6        4.30       -7.52     13.26 o 
  14   6   6       79.66      119.57     23.10 o 
  15   6   6       77.42       56.39     21.93 o 
  16   6   6      124.44      115.46     24.79 o 
  17   6   6      130.36      167.46     53.61 o 
  18   6   6       14.18       -4.11     31.28 o 
 -20   7   6      158.49      168.89     24.74 o 
 -19   7   6      123.86      159.97     23.90 o 
 -18   7   6      291.17      310.91     30.56 o 
 -17   7   6       52.81      109.16     21.36 o 
 -16   7   6       38.55       -0.76     20.06 o 
 -15   7   6      193.34      184.85     19.04 o 
 -14   7   6       83.55       52.72     19.28 o 
 -13   7   6      680.04      677.86     20.37 o 
 -12   7   6       27.94       38.76     10.29 o 
 -11   7   6      235.00      248.86     16.35 o 
 -10   7   6       67.46       60.43     13.45 o 
  -9   7   6      223.16      217.44     14.87 o 
  -8   7   6       95.46      107.98     12.23 o 
  -7   7   6      201.72      188.46     13.76 o 
  -6   7   6      272.08      286.93     15.52 o 
  -5   7   6      158.12      157.74     12.26 o 
  -4   7   6      193.21      177.74     15.04 o 
  -3   7   6       12.87       24.66     10.58 o 
  -2   7   6      593.12      558.74     20.84 o 
  -1   7   6     1111.54     1105.55     25.49 o 
   0   7   6      143.88      135.33     14.76 o 
   1   7   6      978.77      983.34     25.83 o 
   2   7   6      186.28      179.38     15.92 o 
   3   7   6       65.11       67.91     13.88 o 
   4   7   6      379.40      430.16     20.76 o 
   5   7   6       89.57       76.89     14.29 o 
   6   7   6       63.09       53.15     13.28 o 
   7   7   6      410.08      404.67     21.50 o 
   8   7   6      142.92      144.97     16.34 o 
   9   7   6      544.08      568.60     25.47 o 
  10   7   6      159.87      151.22     18.08 o 
  11   7   6       37.84       45.79     15.75 o 
  12   7   6       35.18       54.32     16.17 o 
  13   7   6       30.31       19.03     19.50 o 
  14   7   6       41.31       16.48     27.66 o 
  15   7   6       15.57       54.84     22.05 o 
  16   7   6      172.69      158.12     32.30 o 
  17   7   6       99.59      148.41     43.63 o 
 -19   8   6      116.47      117.87     23.78 o 
 -18   8   6      208.65      146.04     45.53 o 
 -17   8   6       44.28       27.71     26.24 o 
 -16   8   6      175.90      156.36     20.68 o 
 -15   8   6       22.88       23.28     14.61 o 
 -14   8   6      318.83      337.11     32.12 o 
 -13   8   6      559.62      606.14     46.70 o 
 -12   8   6       58.72       34.46     19.24 o 
 -11   8   6      166.91      175.44     24.87 o 
 -10   8   6       32.18       46.46     14.03 o 
  -9   8   6       40.49       33.17     10.88 o 
  -8   8   6        3.89       15.93     10.29 o 
  -7   8   6      168.88      147.45     14.86 o 
  -6   8   6      103.00       83.62     13.70 o 
  -5   8   6      733.49      759.87     24.06 o 
  -4   8   6      195.06      170.65     15.53 o 
  -3   8   6      423.60      431.73     20.92 o 
  -2   8   6       86.46       75.60     12.02 o 
  -1   8   6      599.03      603.47     26.52 o 
   0   8   6      159.79      145.84     16.91 o 
   1   8   6       94.26       93.66     14.71 o 
   2   8   6      135.83      139.85     15.80 o 
   3   8   6       20.59       23.58     16.16 o 
   4   8   6       76.92       88.91     14.38 o 
   5   8   6       64.34       52.25     13.75 o 
   6   8   6      944.92      979.16     27.92 o 
   7   8   6      385.70      408.95     22.71 o 
   8   8   6       11.53       11.24     13.92 o 
   9   8   6       14.03       54.09     16.32 o 
  10   8   6       92.33       89.42     17.75 o 
  11   8   6        7.69       13.47     16.64 o 
  12   8   6      101.38      123.48     19.72 o 
  13   8   6        7.18       13.95     20.63 o 
  14   8   6      137.37      102.90     27.16 o 
  15   8   6      117.45      134.75     32.06 o 
  16   8   6       26.16       72.61     28.67 o 
 -18   9   6       28.14       10.29     28.11 o 
 -17   9   6       76.58       85.15     29.61 o 
 -16   9   6      144.35      154.50     21.88 o 
 -15   9   6        0.64       -8.72     14.99 o 
 -14   9   6       66.39       52.56     19.15 o 
 -13   9   6      328.23      367.03     31.61 o 
 -12   9   6       33.18       73.92     16.41 o 
 -11   9   6      121.45       76.76     23.85 o 
 -10   9   6       29.07       63.56     19.79 o 
  -9   9   6      218.29      218.35     24.61 o 
  -8   9   6      113.89      121.13     24.71 o 
  -7   9   6       23.03       37.88     17.90 o 
  -6   9   6       65.16       66.03     19.04 o 
  -5   9   6      272.68      280.60     20.62 o 
  -4   9   6       29.00       27.97     12.14 o 
  -3   9   6       88.85       76.39     12.89 o 
  -2   9   6      572.81      586.19     24.99 o 
  -1   9   6      227.09      185.82     22.51 o 
   0   9   6      445.56      452.79     22.84 o 
   1   9   6      529.19      490.83     23.74 o 
   2   9   6      112.74       99.30     15.81 o 
   3   9   6       16.00       22.50     13.64 o 
   4   9   6      250.64      260.15     19.94 o 
   5   9   6       24.01       46.70     16.00 o 
   6   9   6      169.50      190.82     19.81 o 
   7   9   6       32.11       60.59     16.54 o 
   8   9   6       42.47       78.89     19.04 o 
   9   9   6        9.38       12.51     21.97 o 
  10   9   6       47.44       23.87     16.78 o 
  11   9   6        8.47       17.39     19.21 o 
  12   9   6      126.07      152.62     25.65 o 
  13   9   6       98.83      170.77     31.51 o 
  14   9   6       94.05      187.27     33.17 o 
 -16  10   6      170.89       95.91     28.64 o 
 -15  10   6        7.65       -6.98     28.88 o 
 -14  10   6      158.77      144.63     29.88 o 
 -13  10   6       99.40      131.48     28.23 o 
 -12  10   6      149.07       96.57     35.94 o 
 -11  10   6        4.52       22.87     27.65 o 
 -10  10   6        6.04       -5.08     19.29 o 
  -9  10   6      172.24      195.33     24.74 o 
  -8  10   6        8.77       16.01     18.11 o 
  -7  10   6       48.84      104.00     20.94 o 
  -6  10   6       69.43       84.17     20.04 o 
  -5  10   6       55.30       82.86     26.52 o 
  -4  10   6      126.78      110.57     23.78 o 
  -3  10   6        5.71      -16.87     16.87 o 
  -2  10   6      225.53      276.94     35.49 o 
  -1  10   6       17.41        2.91     17.03 o 
   0  10   6        8.53        7.05     14.66 o 
   1  10   6      443.09      444.93     26.29 o 
   2  10   6      300.97      346.15     24.26 o 
   3  10   6      402.34      477.78     27.57 o 
   4  10   6       88.21       88.12     27.92 o 
   5  10   6       53.24       53.57     17.54 o 
   6  10   6       76.09       85.93     20.28 o 
   7  10   6      253.60      237.21     23.27 o 
   8  10   6       76.95      120.74     20.14 o 
   9  10   6       23.76        2.89     16.98 o 
  10  10   6       61.39       74.68     19.39 o 
  11  10   6       13.14       18.70     21.18 o 
  12  10   6       19.02       -9.41     38.70 o 
 -14  11   6       54.66       25.12     24.56 o 
 -13  11   6       10.14        5.60     24.47 o 
 -12  11   6        3.65        6.65     24.35 o 
 -11  11   6       29.80       36.26     24.24 o 
 -10  11   6       20.01       10.78     24.65 o 
  -9  11   6        7.05        8.73     23.49 o 
  -8  11   6       16.39        1.32     33.22 o 
  -7  11   6       39.53        3.25     29.56 o 
  -6  11   6       88.36       43.32     25.80 o 
  -5  11   6       59.64       92.89     22.00 o 
  -4  11   6        1.11       12.02     26.59 o 
  -3  11   6      160.27      206.76     25.02 o 
  -2  11   6      244.45      244.13     25.81 o 
  -1  11   6       35.53       40.25     21.54 o 
   0  11   6      130.12      189.57     23.66 o 
   1  11   6       63.60       58.76     20.08 o 
   2  11   6       49.32       18.84     27.02 o 
   3  11   6        4.87       19.07     20.38 o 
   4  11   6       22.09       33.98     19.20 o 
   5  11   6      279.58      316.48     30.12 o 
   6  11   6      108.54      123.42     21.15 o 
   7  11   6       57.25       72.62     26.60 o 
   8  11   6       44.40       62.70     21.62 o 
   9  11   6       68.36       82.84     27.57 o 
  10  11   6       53.88       50.40     29.63 o 
 -11  12   6       13.16        6.91     24.35 o 
 -10  12   6        8.64       46.81     28.30 o 
  -9  12   6        7.72        9.41     28.64 o 
  -8  12   6      104.30       82.04     50.58 o 
  -7  12   6       61.39       85.47     27.56 o 
  -6  12   6       38.27       84.46     27.35 o 
  -5  12   6        3.30        7.53     25.07 o 
  -4  12   6       14.10        6.62     23.57 o 
  -3  12   6        2.80      -22.68     22.68 o 
  -2  12   6      166.74      170.67     26.55 o 
  -1  12   6       42.79       16.25     41.28 o 
   0  12   6       21.80       12.73     21.81 o 
   1  12   6      129.15      121.32     25.38 o 
   2  12   6       42.38       88.57     25.68 o 
   3  12   6       80.29        1.00     39.69 o 
   4  12   6       44.70       71.22     27.66 o 
   5  12   6       49.82       64.21     46.15 o 
   6  12   6       17.90       48.11     35.95 o 
   7  12   6       12.02       19.55     27.73 o 
  -6  13   6        5.38        1.13     24.05 o 
  -5  13   6      166.98      186.43     32.06 o 
  -4  13   6       94.44       34.35     26.33 o 
  -3  13   6       39.34       73.45     38.26 o 
  -2  13   6        2.48       74.38     33.76 o 
  -1  13   6       32.79       53.24     25.40 o 
   0  13   6       23.38      -12.00     45.83 o 
   1  13   6       28.48        3.65     27.57 o 
   2  13   6       30.46       46.27     29.13 o 
 -24   0   7        1.41      -29.43     46.39 o 
 -23   0   7      107.33      114.68     23.85 o 
 -22   0   7       14.95       20.23     20.02 o 
 -21   0   7      199.58      164.18     26.32 o 
 -20   0   7       32.64       21.10     18.27 o 
 -19   0   7       54.30       83.53     41.05 o 
 -18   0   7        6.88       -0.60     13.77 o 
 -17   0   7      330.50      290.56     23.01 o 
 -16   0   7       46.72       45.57     14.39 o 
 -15   0   7       26.03       22.10     12.07 o 
 -14   0   7      445.90      436.12     24.25 o 
 -13   0   7      751.87      704.06     25.09 o 
 -12   0   7       27.02       50.77     11.06 o 
 -11   0   7        2.96       -5.28      6.99 o 
 -10   0   7        0.09        2.40      7.98 o 
  -9   0   7      124.20      110.57     13.30 o 
  -8   0   7      176.57      208.02     14.82 o 
  -7   0   7      374.41      372.65     60.80 o 
  -6   0   7     4501.34     4707.86     60.38 o 
  -5   0   7     9028.29     9030.83     66.65 o 
  -4   0   7    12041.95    11958.62    147.02 o 
  -3   0   7       15.38       12.92     10.74 o 
  -2   0   7     1201.08     1148.97     38.87 o 
  -1   0   7       48.73       28.56     11.64 o 
   0   0   7        6.84        2.88      9.37 o 
   1   0   7      438.79      408.29     12.51 o 
   2   0   7     8495.77     8602.17     74.18 o 
   3   0   7       33.35       15.51      8.59 o 
   4   0   7       28.12        9.30     11.54 o 
   5   0   7      136.00      175.49     27.40 o 
   6   0   7      339.56      324.27     19.47 o 
   7   0   7     1355.54     1377.55     34.87 o 
   8   0   7      663.29      619.95     32.12 o 
   9   0   7     2645.63     2597.17     52.38 o 
  10   0   7     1451.84     1343.87     41.66 o 
  11   0   7       45.67       34.95     17.57 o 
  12   0   7      132.34       94.65     17.80 o 
  13   0   7       42.34       30.43     15.99 o 
  14   0   7      351.36      390.48     31.54 o 
  15   0   7      184.89      158.20     24.87 o 
  16   0   7       13.23       22.20     18.43 o 
  17   0   7      142.74      117.76     25.29 o 
  18   0   7      178.76      207.81     34.66 o 
  19   0   7      228.98      291.90     40.38 o 
  20   0   7       89.77      139.77     29.75 o 
 -24   1   7       11.68       21.24     26.03 o 
 -23   1   7      137.32      141.88     20.85 o 
 -22   1   7       62.70       29.53     13.90 o 
 -21   1   7       90.90       82.72     15.47 o 
 -20   1   7      301.11      327.95     21.16 o 
 -19   1   7       32.63       28.05     13.85 o 
 -18   1   7        6.40        7.21     10.82 o 
 -17   1   7     1347.59     1326.31     26.73 o 
 -16   1   7      239.06      236.04     14.41 o 
 -15   1   7      616.82      575.20     23.05 o 
 -14   1   7       80.09       58.46      9.95 o 
 -13   1   7     1603.15     1530.92     24.72 o 
 -12   1   7      348.55      349.38     13.02 o 
 -11   1   7      113.40      120.37      9.85 o 
 -10   1   7      265.63      252.48     13.29 o 
  -9   1   7      326.08      375.30     14.47 o 
  -8   1   7     1033.50     1127.34     21.21 o 
  -7   1   7     2849.50     3116.69     48.74 o 
  -6   1   7     4748.04     5078.33     45.50 o 
  -5   1   7      964.14     1018.94     17.90 o 
  -4   1   7     1231.54     1272.60     19.66 o 
  -3   1   7      869.09      930.69     18.02 o 
  -2   1   7      711.93      710.86     13.28 o 
  -1   1   7      394.41      357.24     19.73 o 
   0   1   7      294.36      361.53     10.74 o 
   1   1   7     1182.94     1168.05     12.56 o 
   2   1   7     3015.27     2981.94     23.09 o 
   3   1   7       88.59       73.63      8.77 o 
   4   1   7      998.28      972.57     18.90 o 
   5   1   7      235.21      256.37     14.94 o 
   6   1   7      169.40      152.41     12.36 o 
   7   1   7      108.10      123.80     11.86 o 
   8   1   7       83.74       68.86     12.11 o 
   9   1   7      200.55      229.78     15.25 o 
  10   1   7      265.71      246.62     16.62 o 
  11   1   7       20.78       42.56     12.84 o 
  12   1   7       11.19       31.81     12.25 o 
  13   1   7       86.43       92.20     15.21 o 
  14   1   7       28.02       44.39     12.97 o 
  15   1   7       16.38       -7.72     11.19 o 
  16   1   7       42.34       52.47     13.72 o 
  17   1   7       20.38       35.76     13.68 o 
  18   1   7      112.19      109.69     18.07 o 
  19   1   7      116.60      138.33     22.15 o 
 -23   2   7       32.14       18.92     15.65 o 
 -22   2   7       73.60       89.73     18.23 o 
 -21   2   7        1.91       20.51     14.56 o 
 -20   2   7        4.97       -3.45     14.09 o 
 -19   2   7       81.91       63.95     13.89 o 
 -18   2   7      163.68      162.01     14.96 o 
 -17   2   7        0.62       10.32      9.55 o 
 -16   2   7       71.46       67.46     10.85 o 
 -15   2   7      304.83      323.30     15.96 o 
 -14   2   7       28.17       29.80      9.67 o 
 -13   2   7        0.01        1.06      7.65 o 
 -12   2   7      552.46      530.49     17.71 o 
 -11   2   7      399.47      424.30     15.56 o 
 -10   2   7      126.46      124.78      8.43 o 
  -9   2   7       78.44       81.41      7.31 o 
  -8   2   7     1860.35     1994.11     25.29 o 
  -7   2   7      244.23      309.75     15.31 o 
  -6   2   7     3299.29     3648.71     38.93 o 
  -5   2   7       81.82       83.38     11.79 o 
  -4   2   7      845.99      811.82     21.23 o 
  -3   2   7      958.39      992.34     13.68 o 
  -2   2   7      357.19      352.15      7.94 o 
  -1   2   7     3769.86     3693.35     34.47 o 
   0   2   7       29.87       21.31      5.39 o 
   1   2   7     1407.18     1540.98     20.27 o 
   2   2   7       96.30      128.37      8.02 o 
   3   2   7      138.48      181.00     10.47 o 
   4   2   7       16.38        1.14      8.45 o 
   5   2   7      843.31      828.08     18.94 o 
   6   2   7      146.48      170.07     11.98 o 
   7   2   7      258.29      264.32     15.29 o 
   8   2   7      328.49      347.51     17.37 o 
   9   2   7     1614.73     1419.75     28.67 o 
  10   2   7      156.87      139.53     16.36 o 
  11   2   7      118.07      112.80     15.79 o 
  12   2   7      369.63      316.28     24.67 o 
  13   2   7      231.87      239.31     19.64 o 
  14   2   7        5.44       22.09     13.29 o 
  15   2   7      107.10      113.11     15.44 o 
  16   2   7      120.11      105.84     14.98 o 
  17   2   7      174.13      196.17     18.43 o 
  18   2   7      126.39      154.24     24.89 o 
  19   2   7      120.90      146.46     29.35 o 
 -23   3   7       15.87        9.53     23.84 o 
 -22   3   7       53.73       66.86     16.28 o 
 -21   3   7       77.09       95.84     19.97 o 
 -20   3   7       64.52       41.39     26.22 o 
 -19   3   7       14.36       35.61     15.91 o 
 -18   3   7       38.08       29.76     13.42 o 
 -17   3   7      117.59      107.99     12.88 o 
 -16   3   7        8.77       11.90      8.98 o 
 -15   3   7      248.45      233.41     13.97 o 
 -14   3   7      286.55      283.96     14.36 o 
 -13   3   7     2349.18     2174.65     30.77 o 
 -12   3   7      163.72      177.61     13.25 o 
 -11   3   7      482.08      439.21     16.41 o 
 -10   3   7      493.02      477.14     15.72 o 
  -9   3   7       57.14       57.10      8.04 o 
  -8   3   7       57.84       76.31      6.87 o 
  -7   3   7     2018.68     2158.41     29.48 o 
  -6   3   7       77.59       84.18      8.79 o 
  -5   3   7     1452.09     1461.35     31.41 o 
  -4   3   7      149.52      150.53      8.27 o 
  -3   3   7     3459.77     3666.73     42.11 o 
  -2   3   7      487.04      511.20     14.31 o 
  -1   3   7     3009.46     3148.64     31.80 o 
   0   3   7     3417.59     3487.80     34.25 o 
   1   3   7      354.88      387.14     14.35 o 
   2   3   7     3788.67     3902.72     33.56 o 
   3   3   7      120.70      131.91     12.17 o 
   4   3   7      313.43      317.86     15.38 o 
   5   3   7       64.56       45.69      9.91 o 
   6   3   7      747.37      741.03     19.08 o 
   7   3   7       36.33       26.73     11.42 o 
   8   3   7      182.40      191.68     16.03 o 
   9   3   7      325.88      335.11     20.74 o 
  10   3   7       73.71       87.64     20.52 o 
  11   3   7       15.85       14.81     11.03 o 
  12   3   7       74.49       60.47     13.54 o 
  13   3   7      181.41      205.36     23.40 o 
  14   3   7        3.59       23.08     16.09 o 
  15   3   7       94.48      109.15     27.07 o 
  16   3   7       53.55       47.19     18.73 o 
  17   3   7       31.02       75.55     21.78 o 
  18   3   7      150.19      182.66     29.14 o 
  19   3   7        9.32       20.08     29.66 o 
 -23   4   7       36.87       45.92     16.81 o 
 -22   4   7       27.30       57.21     16.62 o 
 -21   4   7      137.82      130.56     19.71 o 
 -20   4   7       98.78       85.04     17.17 o 
 -19   4   7       34.83       24.39     13.42 o 
 -18   4   7      187.95      184.88     15.43 o 
 -17   4   7      335.13      352.08     18.55 o 
 -16   4   7      219.95      219.90     14.37 o 
 -15   4   7       39.51       34.24      9.52 o 
 -14   4   7      948.09      860.60     19.17 o 
 -13   4   7      392.78      389.64     18.77 o 
 -12   4   7      166.90      181.25     14.35 o 
 -11   4   7      630.18      603.06     19.23 o 
 -10   4   7       84.70       83.32     10.40 o 
  -9   4   7       91.41      116.04     11.25 o 
  -8   4   7      429.78      458.19     14.77 o 
  -7   4   7     1894.31     1882.00     24.64 o 
  -6   4   7     1759.55     1758.03     28.01 o 
  -5   4   7      255.14      254.01     14.75 o 
  -4   4   7      370.85      402.05     13.63 o 
  -3   4   7      381.96      446.92     14.38 o 
  -2   4   7       12.55        9.44     10.13 o 
  -1   4   7     1726.63     1801.67     28.48 o 
   0   4   7     1295.68     1321.95     25.09 o 
   1   4   7      153.48      158.21     12.56 o 
   2   4   7      107.92       81.73     10.54 o 
   3   4   7      170.64      172.88     19.16 o 
   4   4   7     1519.19     1476.27     26.88 o 
   5   4   7      682.44      674.28     25.28 o 
   6   4   7       13.40        7.37     13.53 o 
   7   4   7      951.57      887.93     30.54 o 
   8   4   7       80.57       95.80     17.89 o 
   9   4   7      116.73      153.07     19.29 o 
  10   4   7      453.21      477.14     27.81 o 
  11   4   7      172.60      150.32     20.02 o 
  12   4   7       62.36       61.57     18.09 o 
  13   4   7       16.90       30.71     17.36 o 
  14   4   7       26.01        6.17     17.38 o 
  15   4   7       37.23       52.17     20.87 o 
  16   4   7       75.19      115.95     26.71 o 
  17   4   7       53.85       56.70     26.39 o 
  18   4   7       33.92       11.69     39.18 o 
 -22   5   7       12.12       15.57     14.80 o 
 -21   5   7        3.01       13.14     15.75 o 
 -20   5   7      133.10      112.58     29.47 o 
 -19   5   7       35.90       18.73     15.10 o 
 -18   5   7       40.60       33.26     14.37 o 
 -17   5   7       82.13       63.55     14.36 o 
 -16   5   7        2.67        1.07     11.20 o 
 -15   5   7      145.11      114.28     16.35 o 
 -14   5   7      809.08      726.48     23.26 o 
 -13   5   7      699.03      714.12     22.31 o 
 -12   5   7      644.26      599.25     20.48 o 
 -11   5   7     1155.32     1032.05     24.07 o 
 -10   5   7      503.52      492.49     17.74 o 
  -9   5   7      133.13      122.94     10.89 o 
  -8   5   7       83.03      105.14     10.66 o 
  -7   5   7      545.49      546.76     16.32 o 
  -6   5   7      751.81      782.63     17.30 o 
  -5   5   7      636.18      544.38     14.78 o 
  -4   5   7      377.79      380.35     12.39 o 
  -3   5   7     1163.99     1267.59     16.15 o 
  -2   5   7       11.16       13.67      6.64 o 
  -1   5   7      689.68      713.20     17.66 o 
   0   5   7     1125.72     1223.02     20.84 o 
   1   5   7       61.80       47.80      9.31 o 
   2   5   7     1070.21     1035.28     24.55 o 
   3   5   7      640.47      653.18     25.43 o 
   4   5   7      472.05      516.70     36.69 o 
   5   5   7       20.26       26.89     14.45 o 
   6   5   7      270.60      291.18     22.51 o 
   7   5   7      176.18      161.83     20.05 o 
   8   5   7      277.18      283.67     23.55 o 
   9   5   7      707.99      641.02     30.61 o 
  10   5   7        9.42      -15.48     15.48 o 
  11   5   7       42.78       41.02     17.79 o 
  12   5   7       43.53       21.02     17.17 o 
  13   5   7      108.71      119.85     20.86 o 
  14   5   7       37.03       61.79     19.97 o 
  15   5   7      198.85      216.83     31.48 o 
  16   5   7      122.33       97.53     29.20 o 
  17   5   7       36.10       37.27     24.55 o 
  18   5   7       19.65      127.42     31.88 o 
 -21   6   7       15.79       20.19     19.64 o 
 -20   6   7       27.65       51.63     19.39 o 
 -19   6   7       74.69       74.30     17.48 o 
 -18   6   7       29.22       12.31     14.12 o 
 -17   6   7       17.02       33.00     13.06 o 
 -16   6   7      347.27      333.97     21.78 o 
 -15   6   7      336.08      334.54     21.22 o 
 -14   6   7      997.68      917.43     28.18 o 
 -13   6   7       58.27       75.34     16.27 o 
 -12   6   7      968.56      922.98     22.59 o 
 -11   6   7      178.41      167.15     13.25 o 
 -10   6   7      506.38      500.56     18.98 o 
  -9   6   7       48.86       43.32     10.44 o 
  -8   6   7        5.46       -1.16      7.82 o 
  -7   6   7      186.51      192.20     12.82 o 
  -6   6   7      413.49      463.49     16.01 o 
  -5   6   7      205.09      208.62     12.15 o 
  -4   6   7      218.15      233.92     12.18 o 
  -3   6   7       27.50        4.71      8.58 o 
  -2   6   7      225.01      245.65     13.97 o 
  -1   6   7     1286.98     1221.79     26.73 o 
   0   6   7      679.06      742.35     20.48 o 
   1   6   7      290.74      276.02     16.76 o 
   2   6   7       82.92       96.82     19.55 o 
   3   6   7      302.59      321.40     18.10 o 
   4   6   7      224.58      249.30     17.31 o 
   5   6   7      477.02      477.29     21.83 o 
   6   6   7      302.00      311.26     18.77 o 
   7   6   7      188.70      212.86     17.59 o 
   8   6   7      123.15      140.27     14.93 o 
   9   6   7       22.39       19.92     12.00 o 
  10   6   7        5.57        9.55     16.02 o 
  11   6   7      116.76      136.15     20.99 o 
  12   6   7       36.02       30.44     17.59 o 
  13   6   7       75.51       92.24     21.03 o 
  14   6   7       81.34      116.62     26.66 o 
  15   6   7       15.23        1.30     22.22 o 
  16   6   7      104.57      124.26     28.75 o 
  17   6   7       78.10       44.44     71.63 o 
 -20   7   7       16.73       38.43     48.24 o 
 -19   7   7       16.56        7.17     31.72 o 
 -18   7   7       30.83       12.02     23.96 o 
 -17   7   7      193.86      243.31     31.71 o 
 -16   7   7      172.07      164.75     20.57 o 
 -15   7   7        9.89       35.65     12.38 o 
 -14   7   7      430.59      416.32     20.88 o 
 -13   7   7      323.82      321.63     25.47 o 
 -12   7   7      314.48      311.91     18.39 o 
 -11   7   7      343.64      348.78     19.83 o 
 -10   7   7      118.28      114.56     12.77 o 
  -9   7   7       91.07       84.18     11.51 o 
  -8   7   7        2.67        2.32      9.14 o 
  -7   7   7        8.65       -4.43      9.73 o 
  -6   7   7      639.93      628.52     22.33 o 
  -5   7   7      781.39      745.46     23.07 o 
  -4   7   7       69.58       55.48     13.03 o 
  -3   7   7       43.71       46.67     11.67 o 
  -2   7   7      112.16       97.23     13.99 o 
  -1   7   7       71.87       68.35     13.19 o 
   0   7   7       37.04       31.83     11.51 o 
   1   7   7      714.21      728.66     25.21 o 
   2   7   7      198.38      189.91     17.62 o 
   3   7   7      408.88      429.03     21.92 o 
   4   7   7       10.44        6.44     12.73 o 
   5   7   7       64.43       37.63     13.37 o 
   6   7   7      743.39      682.67     24.95 o 
   7   7   7      503.31      467.00     23.40 o 
   8   7   7       17.17      -12.13     18.45 o 
   9   7   7       12.45        2.83     17.34 o 
  10   7   7       85.00       86.37     20.08 o 
  11   7   7       35.62       51.79     19.17 o 
  12   7   7      106.09      100.60     25.95 o 
  13   7   7        1.25       11.94     31.28 o 
  14   7   7        6.57       35.31     26.81 o 
  15   7   7      170.49      185.38     30.70 o 
  16   7   7      343.17      379.75     49.42 o 
 -19   8   7       33.24       57.67     18.07 o 
 -18   8   7      177.93      172.10     25.09 o 
 -17   8   7       53.69       79.85     40.72 o 
 -16   8   7      353.05      359.72     38.24 o 
 -15   8   7      190.79      223.07     20.26 o 
 -14   8   7      388.59      436.70     36.03 o 
 -13   8   7      295.73      307.98     27.91 o 
 -12   8   7      728.93      747.79     37.79 o 
 -11   8   7      281.97      245.28     22.67 o 
 -10   8   7      117.16      127.24     13.40 o 
  -9   8   7      157.16      184.09     16.65 o 
  -8   8   7       37.33       23.02     14.58 o 
  -7   8   7      143.99      163.62     15.51 o 
  -6   8   7      175.52      182.61     16.04 o 
  -5   8   7      161.05      139.33     16.17 o 
  -4   8   7      138.97      146.21     14.44 o 
  -3   8   7        0.26        3.03     11.57 o 
  -2   8   7      392.07      357.49     20.73 o 
  -1   8   7      781.73      810.53     24.03 o 
   0   8   7      167.45      140.93     16.75 o 
   1   8   7       26.02       -5.17     12.61 o 
   2   8   7      193.70      214.31     18.13 o 
   3   8   7       34.40       38.75     14.05 o 
   4   8   7       33.23       52.34     14.68 o 
   5   8   7       37.36       30.58     14.16 o 
   6   8   7      144.52      113.10     16.84 o 
   7   8   7      230.09      270.46     20.74 o 
   8   8   7       55.39       76.01     15.73 o 
   9   8   7       11.92        5.65     13.81 o 
  10   8   7       36.55       57.16     22.15 o 
  11   8   7        1.16        6.20     20.68 o 
  12   8   7        7.87       -2.08     21.84 o 
  13   8   7       59.28       71.77     27.54 o 
  14   8   7       64.21       76.14     27.53 o 
  15   8   7       35.93      163.91     59.39 o 
 -18   9   7       20.30       41.48     18.53 o 
 -17   9   7       83.99      107.38     28.64 o 
 -16   9   7       60.67       62.92     19.36 o 
 -15   9   7        3.46       21.34     15.96 o 
 -14   9   7      156.95      179.31     25.81 o 
 -13   9   7      120.55       80.68     21.87 o 
 -12   9   7       98.99      109.03     22.19 o 
 -11   9   7        7.04        7.49     18.02 o 
 -10   9   7       55.91       70.01     19.59 o 
  -9   9   7       94.48      102.00     30.12 o 
  -8   9   7      246.77      252.29     24.68 o 
  -7   9   7      173.88      163.65     21.81 o 
  -6   9   7      314.41      297.76     20.42 o 
  -5   9   7      195.11      199.57     17.27 o 
  -4   9   7       65.25       48.05     19.82 o 
  -3   9   7      177.58      211.63     17.12 o 
  -2   9   7       45.19       51.92     15.34 o 
  -1   9   7       81.78       97.91     17.29 o 
   0   9   7      110.56      123.99     17.21 o 
   1   9   7       84.12      118.51     30.67 o 
   2   9   7      219.16      226.84     25.83 o 
   3   9   7       57.19       53.18     15.64 o 
   4   9   7       22.17        9.95     16.98 o 
   5   9   7      152.24      151.74     18.67 o 
   6   9   7       83.47       84.63     19.03 o 
   7   9   7       87.84       91.74     19.09 o 
   8   9   7       18.83       32.27     16.79 o 
   9   9   7      225.46      240.27     29.81 o 
  10   9   7      110.96      120.02     27.27 o 
  11   9   7       15.02       -3.92     22.28 o 
  12   9   7       38.99       74.48     25.62 o 
  13   9   7        9.79       36.85     30.59 o 
  14   9   7        7.46       11.91     28.38 o 
 -16  10   7       33.98        2.37     24.38 o 
 -15  10   7      206.19      222.30     35.98 o 
 -14  10   7       37.74       60.40     25.42 o 
 -13  10   7       15.88       18.77     26.92 o 
 -12  10   7       97.96       80.72     26.36 o 
 -11  10   7       38.15       44.85     20.34 o 
 -10  10   7      120.45      130.52     22.26 o 
  -9  10   7      112.46       78.45     50.63 o 
  -8  10   7       74.13       76.68     20.47 o 
  -7  10   7      113.82       67.49     20.18 o 
  -6  10   7       47.29       44.15     18.48 o 
  -5  10   7       84.64      100.66     20.97 o 
  -4  10   7        6.30       -4.71     19.87 o 
  -3  10   7       13.41      -10.58     19.27 o 
  -2  10   7       66.80       67.44     18.46 o 
  -1  10   7      139.61      110.52     19.95 o 
   0  10   7      146.49      130.51     20.86 o 
   1  10   7       64.00       52.52     18.49 o 
   2  10   7        6.66        5.50     16.27 o 
   3  10   7       65.19       53.38     18.07 o 
   4  10   7      128.03      140.52     21.66 o 
   5  10   7       64.69       75.60     18.97 o 
   6  10   7      198.30      190.93     23.13 o 
   7  10   7      933.66     1000.13     37.32 o 
   8  10   7        3.45       -3.98     21.95 o 
   9  10   7      379.53      432.22     38.98 o 
  10  10   7      142.79      185.91     31.12 o 
  11  10   7       31.92       19.26     24.01 o 
  12  10   7       22.30       11.82     30.17 o 
 -14  11   7      211.35      192.73     26.76 o 
 -13  11   7      194.28      181.69     30.53 o 
 -12  11   7       14.60       48.46     30.22 o 
 -11  11   7       17.10      -14.65     24.07 o 
 -10  11   7       37.27       59.74     26.12 o 
  -9  11   7        0.98      -17.69     19.61 o 
  -8  11   7       47.01       44.53     24.75 o 
  -7  11   7       39.85       86.50     22.24 o 
  -6  11   7      108.78      119.66     25.47 o 
  -5  11   7        9.28        4.65     21.37 o 
  -4  11   7       96.28      112.30     28.05 o 
  -3  11   7       26.38        9.73     23.87 o 
  -2  11   7        6.10       10.83     20.73 o 
  -1  11   7       22.69       37.71     30.25 o 
   0  11   7       51.77       23.36     20.32 o 
   1  11   7       77.57      146.34     38.28 o 
   2  11   7       14.03      -19.45     34.44 o 
   3  11   7       31.57       25.09     21.50 o 
   4  11   7      134.06      158.14     23.50 o 
   5  11   7       80.53       80.87     30.08 o 
   6  11   7       17.48       -8.26     18.68 o 
   7  11   7       24.79       33.19     40.26 o 
   8  11   7        2.77       42.35     44.81 o 
   9  11   7      232.48      229.28     35.58 o 
  10  11   7      110.62      131.08     34.80 o 
 -11  12   7       33.52      147.93     86.58 o 
 -10  12   7       27.27        3.17     27.73 o 
  -9  12   7       66.76      -44.96     44.96 o 
  -8  12   7      124.15       12.84     77.52 o 
  -7  12   7       80.03       89.72     43.33 o 
  -6  12   7       74.66      116.59     44.86 o 
  -5  12   7       12.62        0.56     27.49 o 
  -4  12   7       89.60       90.75     23.47 o 
  -3  12   7       42.24       14.73     23.15 o 
  -2  12   7       15.27       22.37     22.22 o 
  -1  12   7        2.10      -13.41     21.42 o 
   0  12   7       13.68       23.31     22.62 o 
   1  12   7       27.81       42.58     24.31 o 
   2  12   7       32.29      -13.46     20.66 o 
   3  12   7       61.50       44.70     23.21 o 
   4  12   7       69.96       51.73     31.76 o 
   5  12   7       65.61       54.67     33.41 o 
   6  12   7       47.26      127.95     52.57 o 
   7  12   7      214.66      320.76     65.01 o 
  -5  13   7       35.72       -1.32     25.19 o 
  -4  13   7       11.74       34.07     25.61 o 
  -3  13   7       12.54       62.91     57.68 o 
  -2  13   7        8.77       16.74     24.78 o 
  -1  13   7       21.74       30.27     46.32 o 
   0  13   7      118.81       92.16     35.63 o 
   1  13   7       37.25       49.84     29.63 o 
 -24   0   8       77.54       55.07     53.94 o 
 -23   0   8       35.14       39.03     34.21 o 
 -22   0   8       48.91       61.11     31.14 o 
 -21   0   8       12.20       -5.95     19.23 o 
 -20   0   8       90.74       83.91     19.24 o 
 -19   0   8       37.00       29.80     14.71 o 
 -18   0   8       45.73       15.01     20.56 o 
 -17   0   8       99.17      112.02     16.26 o 
 -16   0   8      431.66      399.71     22.47 o 
 -15   0   8      449.86      445.05     33.90 o 
 -14   0   8       38.37       69.56     17.32 o 
 -13   0   8      411.43      423.62     28.00 o 
 -12   0   8      423.70      428.72     24.71 o 
 -11   0   8       48.27       49.20     13.19 o 
 -10   0   8      389.10      393.53     21.32 o 
  -9   0   8       66.39       74.15     12.14 o 
  -8   0   8      531.44      620.20     31.98 o 
  -7   0   8     3090.20     3193.71     52.74 o 
  -6   0   8     1029.22     1092.62     22.23 o 
  -5   0   8      181.29      188.01     10.77 o 
  -4   0   8       38.09       56.31      5.56 o 
  -3   0   8      498.06      446.06     27.70 o 
  -2   0   8       10.61       20.47     11.46 o 
  -1   0   8     2652.02     2880.14     64.81 o 
   0   0   8      860.38      962.96     37.82 o 
   1   0   8      799.19      804.67     16.63 o 
   2   0   8      101.44       99.57      8.71 o 
   3   0   8      558.39      559.90     18.83 o 
   4   0   8        3.29       -0.61      9.85 o 
   5   0   8     1990.25     1966.38     44.44 o 
   6   0   8       34.72       49.08     16.91 o 
   7   0   8        2.20       -4.69     17.35 o 
   8   0   8      224.20      216.93     30.13 o 
   9   0   8        1.41       37.83     21.04 o 
  10   0   8      294.57      258.62     30.17 o 
  11   0   8       16.80        9.73     19.36 o 
  12   0   8       11.42      -14.72     34.48 o 
  13   0   8       48.23       63.00     38.14 o 
  14   0   8        0.03       30.73     21.64 o 
  15   0   8      133.29      170.89     29.76 o 
  16   0   8        2.54       -5.01     21.05 o 
  17   0   8       93.52       90.31     28.20 o 
  18   0   8      385.68      439.79     36.77 o 
  19   0   8     1005.55      979.27    165.14 o 
 -24   1   8        3.58       18.17     16.48 o 
 -23   1   8       22.57       16.88     17.44 o 
 -22   1   8      146.92      142.59     36.76 o 
 -21   1   8      142.42      180.45     19.57 o 
 -20   1   8       73.44       71.74     17.55 o 
 -19   1   8       11.16        2.21      9.79 o 
 -18   1   8      201.12      186.50     13.57 o 
 -17   1   8      558.84      508.38     18.22 o 
 -16   1   8       66.22       67.78      9.29 o 
 -15   1   8      836.19      849.22     22.04 o 
 -14   1   8      205.38      186.11     13.29 o 
 -13   1   8      642.15      592.67     21.49 o 
 -12   1   8       49.94       51.57     11.77 o 
 -11   1   8      335.84      340.72     15.52 o 
 -10   1   8      352.10      395.70     16.37 o 
  -9   1   8     2947.69     3208.39     32.98 o 
  -8   1   8     7388.93     8384.51     69.23 o 
  -7   1   8    11165.77    11809.69     82.45 o 
  -6   1   8     2155.72     2047.22     32.24 o 
  -5   1   8     4033.94     4419.14     29.77 o 
  -4   1   8        4.67       -4.00      5.03 o 
  -3   1   8      681.89      746.28     13.58 o 
  -2   1   8      455.56      466.58     15.37 o 
  -1   1   8     3203.84     3305.64     27.47 o 
   0   1   8      394.27      449.46     14.14 o 
   1   1   8      711.97      724.64     10.77 o 
   2   1   8       34.02       38.77      6.40 o 
   3   1   8      594.17      566.76     13.88 o 
   4   1   8      254.64      272.29     13.00 o 
   5   1   8      515.66      497.93     19.41 o 
   6   1   8      182.99      170.12     13.62 o 
   7   1   8      137.61      140.70     14.15 o 
   8   1   8       46.63       63.94     17.54 o 
   9   1   8       65.65       93.94     16.81 o 
  10   1   8        9.65       40.15     14.79 o 
  11   1   8       28.58       18.72     13.69 o 
  12   1   8        5.17        1.50     21.76 o 
  13   1   8      137.90      145.76     19.16 o 
  14   1   8       40.64       52.33     16.60 o 
  15   1   8       66.49       72.52     17.06 o 
  16   1   8       31.42       54.61     15.32 o 
  17   1   8       45.44       60.40     16.17 o 
  18   1   8       68.13      106.74     19.90 o 
  19   1   8       13.41       89.79     28.61 o 
 -23   2   8       73.19      101.84     23.03 o 
 -22   2   8       68.69       96.58     29.21 o 
 -21   2   8       42.87       13.19     14.26 o 
 -20   2   8      189.12      220.77     21.12 o 
 -19   2   8        9.27       27.33     12.66 o 
 -18   2   8       43.95       37.69     11.70 o 
 -17   2   8      304.41      289.91     17.98 o 
 -16   2   8      460.26      476.44     20.68 o 
 -15   2   8      416.28      407.30     19.08 o 
 -14   2   8      719.32      688.76     20.76 o 
 -13   2   8      207.84      198.28     13.40 o 
 -12   2   8      110.40      121.59     10.40 o 
 -11   2   8      413.24      418.81     17.59 o 
 -10   2   8       50.35       73.00      9.57 o 
  -9   2   8      303.37      284.86     13.19 o 
  -8   2   8      194.34      232.42     13.02 o 
  -7   2   8      397.74      449.91     19.20 o 
  -6   2   8     1756.18     1783.55     31.75 o 
  -5   2   8     2374.70     2358.50     24.81 o 
  -4   2   8      190.74      206.27      8.50 o 
  -3   2   8      332.67      328.27      8.15 o 
  -2   2   8       79.60       92.03      8.01 o 
  -1   2   8     2157.16     2276.40     26.36 o 
   0   2   8     2920.06     3071.57     22.44 o 
   1   2   8      301.96      322.25      9.72 o 
   2   2   8       19.49       10.94      6.02 o 
   3   2   8     2201.27     2151.25     26.09 o 
   4   2   8      394.14      393.82     15.38 o 
   5   2   8     1075.61     1083.35     20.49 o 
   6   2   8      142.98      149.76     12.72 o 
   7   2   8      516.29      520.67     20.72 o 
   8   2   8      134.16      114.06     14.59 o 
   9   2   8      190.59      236.42     18.61 o 
  10   2   8      156.19      144.57     16.51 o 
  11   2   8       11.54       12.63     12.58 o 
  12   2   8        9.65       -7.72     11.75 o 
  13   2   8       29.16       66.37     20.31 o 
  14   2   8      159.19      163.93     18.26 o 
  15   2   8      240.43      233.23     21.09 o 
  16   2   8       92.25      120.68     21.36 o 
  17   2   8       14.92      -19.35     19.35 o 
  18   2   8      101.46      177.63     64.03 o 
  19   2   8      624.93      625.74     57.74 o 
 -23   3   8       29.86       11.59     16.02 o 
 -22   3   8       34.93       23.65     16.43 o 
 -21   3   8       54.15       32.33     15.18 o 
 -20   3   8       62.77       66.65     15.31 o 
 -19   3   8      173.79      175.45     17.68 o 
 -18   3   8        2.12        1.11     10.19 o 
 -17   3   8       68.38       48.65     12.16 o 
 -16   3   8       86.87       96.89     14.82 o 
 -15   3   8      589.75      542.05     20.20 o 
 -14   3   8       70.55       73.24     11.61 o 
 -13   3   8      203.61      207.98     14.30 o 
 -12   3   8      146.57      125.78     11.64 o 
 -11   3   8       92.63       92.78      9.69 o 
 -10   3   8       35.88       40.50      9.31 o 
  -9   3   8      917.19      883.81     20.40 o 
  -8   3   8     1040.55     1161.64     23.61 o 
  -7   3   8     4330.39     4299.71     42.03 o 
  -6   3   8     2964.63     3005.96     32.91 o 
  -5   3   8     1058.25     1095.50     32.18 o 
  -4   3   8      513.55      507.08     13.43 o 
  -3   3   8      112.30       90.33      7.29 o 
  -2   3   8      468.37      521.98     14.18 o 
  -1   3   8     2676.57     2704.92     51.22 o 
   0   3   8     1075.80     1269.08     21.18 o 
   1   3   8      892.83      965.60     30.52 o 
   2   3   8      159.13      156.82      9.48 o 
   3   3   8      623.24      641.09     17.54 o 
   4   3   8     1421.72     1398.56     23.85 o 
   5   3   8      764.08      745.47     20.74 o 
   6   3   8     2761.98     2715.61     66.26 o 
   7   3   8      625.02      610.44     21.92 o 
   8   3   8      530.26      482.65     21.89 o 
   9   3   8      132.40      126.86     15.04 o 
  10   3   8       73.75       88.75     13.95 o 
  11   3   8       74.87       63.16     17.39 o 
  12   3   8       13.44        2.39     15.28 o 
  13   3   8       65.48       35.85     29.76 o 
  14   3   8       40.44       29.77     17.14 o 
  15   3   8       10.15       25.60     17.68 o 
  16   3   8       60.82       34.10     19.04 o 
  17   3   8      187.96      190.34     30.54 o 
  18   3   8       46.41       48.43     28.23 o 
 -23   4   8       39.83       55.33     17.64 o 
 -22   4   8        8.40       -6.67     25.04 o 
 -21   4   8        3.16        5.71     14.78 o 
 -20   4   8      260.99      322.12     28.29 o 
 -19   4   8      121.63      105.10     15.90 o 
 -18   4   8       33.64       41.39     12.80 o 
 -17   4   8      411.60      446.89     21.80 o 
 -16   4   8       37.95       42.30     11.98 o 
 -15   4   8      132.36      127.90     13.90 o 
 -14   4   8     2112.80     2177.64     33.44 o 
 -13   4   8      296.63      273.75     16.11 o 
 -12   4   8      473.86      485.18     24.63 o 
 -11   4   8      299.92      297.83     15.10 o 
 -10   4   8      221.65      217.46     12.76 o 
  -9   4   8      192.34      201.48     11.45 o 
  -8   4   8       96.68      112.51     10.75 o 
  -7   4   8     1343.75     1417.13     23.13 o 
  -6   4   8      885.70      936.52     20.81 o 
  -5   4   8      132.24      156.25     10.91 o 
  -4   4   8      129.19      148.91      9.10 o 
  -3   4   8      141.30      160.14      9.94 o 
  -2   4   8      112.92      122.90      9.82 o 
  -1   4   8       49.80       74.77      8.65 o 
   0   4   8     1464.02     1576.03     24.04 o 
   1   4   8      378.70      389.16     14.99 o 
   2   4   8      110.24      105.46     10.07 o 
   3   4   8      387.45      403.61     19.60 o 
   4   4   8     1016.24      955.66     27.77 o 
   5   4   8      589.70      636.38     25.25 o 
   6   4   8      865.31      889.66     29.54 o 
   7   4   8      231.81      230.74     21.09 o 
   8   4   8      718.60      644.27     28.64 o 
   9   4   8       25.95       40.36     16.28 o 
  10   4   8      360.08      376.75     26.07 o 
  11   4   8      139.38      139.63     20.20 o 
  12   4   8       71.94       58.75     18.37 o 
  13   4   8       34.52       75.04     18.80 o 
  14   4   8       14.16       17.65     17.00 o 
  15   4   8       44.08       35.07     18.77 o 
  16   4   8       38.57       20.04     22.56 o 
  17   4   8      151.81      203.03     31.08 o 
  18   4   8      156.95      157.95     36.17 o 
 -22   5   8       31.11       19.71     37.67 o 
 -21   5   8        0.76       27.83     14.56 o 
 -20   5   8       35.18       13.50     18.29 o 
 -19   5   8       28.18       46.28     14.36 o 
 -18   5   8       51.52       54.60     16.02 o 
 -17   5   8       58.66       43.14     14.13 o 
 -16   5   8      107.64      108.32     14.33 o 
 -15   5   8       70.78       67.60     13.26 o 
 -14   5   8       39.08       37.68     11.10 o 
 -13   5   8       58.17       58.66     11.05 o 
 -12   5   8      183.81      169.30     13.73 o 
 -11   5   8      349.53      351.35     17.01 o 
 -10   5   8       75.83       81.07     11.47 o 
  -9   5   8      104.09       93.02     10.66 o 
  -8   5   8      579.60      559.58     16.33 o 
  -7   5   8      558.43      558.36     17.50 o 
  -6   5   8       13.75       22.17      8.49 o 
  -5   5   8     1406.25     1499.93     26.36 o 
  -4   5   8      274.92      297.25     16.18 o 
  -3   5   8      471.57      506.23     15.63 o 
  -2   5   8      986.20      999.82     25.44 o 
  -1   5   8     1044.32      933.88     25.91 o 
   0   5   8      380.63      405.76     20.33 o 
   1   5   8      419.86      432.54     19.45 o 
   2   5   8      411.21      424.52     21.94 o 
   3   5   8      699.58      695.35     26.44 o 
   4   5   8      724.32      700.37     27.43 o 
   5   5   8      145.96      131.77     18.45 o 
   6   5   8      344.15      339.24     23.89 o 
   7   5   8     2088.83     2027.35     43.81 o 
   8   5   8      131.65      140.18     19.82 o 
   9   5   8      475.81      521.28     29.84 o 
  10   5   8      431.84      444.47     59.55 o 
  11   5   8       73.50       71.23     18.72 o 
  12   5   8       23.51       22.54     17.64 o 
  13   5   8       59.06       56.65     19.21 o 
  14   5   8      129.41      171.34     24.59 o 
  15   5   8       59.82      164.73     81.15 o 
  16   5   8        7.30        8.85     23.40 o 
  17   5   8      182.62      264.17     36.29 o 
 -21   6   8       27.50       30.82     27.90 o 
 -20   6   8       10.08       38.65     14.76 o 
 -19   6   8       48.14       78.56     22.56 o 
 -18   6   8        6.32      -15.08     18.55 o 
 -17   6   8       11.30       22.43     14.69 o 
 -16   6   8       87.11       61.12     14.11 o 
 -15   6   8      285.41      280.86     18.57 o 
 -14   6   8      203.25      180.78     15.63 o 
 -13   6   8      386.62      367.55     19.09 o 
 -12   6   8      764.52      745.45     23.61 o 
 -11   6   8      115.79      108.33     12.92 o 
 -10   6   8       28.01       30.65      9.05 o 
  -9   6   8      281.30      281.05     14.26 o 
  -8   6   8      912.59      927.65     20.58 o 
  -7   6   8      291.84      309.60     15.66 o 
  -6   6   8      586.46      674.43     18.85 o 
  -5   6   8       80.42       88.61      9.97 o 
  -4   6   8       72.42       80.25     11.49 o 
  -3   6   8       94.83       88.54     10.97 o 
  -2   6   8      176.60      194.06     19.76 o 
  -1   6   8      115.46      102.83     15.06 o 
   0   6   8      450.16      450.43     23.54 o 
   1   6   8      583.33      591.12     22.77 o 
   2   6   8       41.38       45.14     15.65 o 
   3   6   8      255.91      262.15     21.73 o 
   4   6   8      599.03      595.16     29.21 o 
   5   6   8      207.19      226.98     21.48 o 
   6   6   8      399.40      411.22     26.27 o 
   7   6   8      396.27      383.40     26.29 o 
   8   6   8      171.62      189.13     21.49 o 
   9   6   8       12.10       -4.01     15.62 o 
  10   6   8      114.98      126.73     21.16 o 
  11   6   8      140.39      135.42     22.62 o 
  12   6   8        6.79        6.64     17.72 o 
  13   6   8       11.32      -16.24     18.91 o 
  14   6   8       33.35       49.05     24.13 o 
  15   6   8      153.41      118.02     29.36 o 
  16   6   8       50.25       49.90     27.27 o 
  17   6   8       10.18       17.79     31.56 o 
 -20   7   8      163.77      185.47     25.30 o 
 -19   7   8       22.07       27.89     16.60 o 
 -18   7   8       22.16       11.73     17.40 o 
 -17   7   8       47.45       40.84     17.18 o 
 -16   7   8       90.20       72.75     14.23 o 
 -15   7   8      177.78      173.18     17.52 o 
 -14   7   8       41.28       32.18     11.21 o 
 -13   7   8      266.41      245.10     17.10 o 
 -12   7   8      154.27      156.74     13.60 o 
 -11   7   8      288.07      272.55     16.83 o 
 -10   7   8      278.74      314.20     20.79 o 
  -9   7   8      135.53      129.79     13.37 o 
  -8   7   8      409.98      380.85     17.90 o 
  -7   7   8       41.70       36.77     12.27 o 
  -6   7   8      344.08      350.81     20.02 o 
  -5   7   8      386.00      393.85     20.87 o 
  -4   7   8      252.17      288.86     18.14 o 
  -3   7   8       87.05       77.71     25.07 o 
  -2   7   8     1554.51     1597.07     30.86 o 
  -1   7   8      916.96      842.35     24.77 o 
   0   7   8      264.65      293.53     16.37 o 
   1   7   8        9.45       17.34     11.98 o 
   2   7   8      140.71      164.51     16.55 o 
   3   7   8      162.09      152.80     19.45 o 
   4   7   8      124.86      132.54     19.30 o 
   5   7   8      185.26      170.80     20.61 o 
   6   7   8      170.48      190.87     21.67 o 
   7   7   8      399.14      370.73     31.22 o 
   8   7   8      189.57      146.48     22.27 o 
   9   7   8      123.73      159.61     34.68 o 
  10   7   8      132.24      187.36     28.54 o 
  11   7   8       49.12       66.00     19.52 o 
  12   7   8      124.24      155.14     27.92 o 
  13   7   8       27.48       41.94     26.18 o 
  14   7   8      136.12      162.70     31.39 o 
  15   7   8      198.03      283.74     35.07 o 
  16   7   8      121.52      141.31     29.13 o 
 -19   8   8       34.16       60.05     34.15 o 
 -18   8   8       32.92       58.26     29.04 o 
 -17   8   8       19.55       95.14     55.34 o 
 -16   8   8       34.22       57.28     16.36 o 
 -15   8   8       78.10       83.73     17.97 o 
 -14   8   8       32.65       56.42     16.58 o 
 -13   8   8      130.97      119.36     18.71 o 
 -12   8   8       55.35       40.18     17.46 o 
 -11   8   8       14.05       23.10     10.22 o 
 -10   8   8      222.34      236.43     19.80 o 
  -9   8   8       65.96       91.50     15.29 o 
  -8   8   8      806.23      743.84     26.69 o 
  -7   8   8      288.36      277.98     19.51 o 
  -6   8   8       18.41       15.74     11.69 o 
  -5   8   8      358.07      373.15     21.13 o 
  -4   8   8      250.17      271.11     18.84 o 
  -3   8   8      103.03       76.47     13.89 o 
  -2   8   8      131.46      119.36     15.12 o 
  -1   8   8       88.52       78.00     12.49 o 
   0   8   8      328.41      289.24     19.04 o 
   1   8   8       93.74      122.00     15.21 o 
   2   8   8       55.95       41.97     13.07 o 
   3   8   8       58.12       60.16     13.73 o 
   4   8   8        9.95       13.41     13.67 o 
   5   8   8        8.91        4.05     12.13 o 
   6   8   8       73.87       55.61     18.72 o 
   7   8   8       54.61       69.53     22.98 o 
   8   8   8       44.86       37.66     31.75 o 
   9   8   8      197.04      196.14     24.68 o 
  10   8   8      182.28      144.06     27.58 o 
  11   8   8       28.59       37.89     23.28 o 
  12   8   8       38.37       42.62     27.61 o 
  13   8   8      104.09       99.57     28.20 o 
  14   8   8        5.04       36.40     48.45 o 
 -18   9   8       60.43       66.16     30.88 o 
 -17   9   8       18.99       39.49     26.94 o 
 -16   9   8       12.63       26.98     19.85 o 
 -15   9   8      118.33      137.34     28.22 o 
 -14   9   8       80.57       95.97     22.68 o 
 -13   9   8      176.34      157.66     23.50 o 
 -12   9   8      159.83      186.12     39.63 o 
 -11   9   8        9.58       16.49     17.59 o 
 -10   9   8        3.19       13.35     25.40 o 
  -9   9   8      155.99      137.29     24.17 o 
  -8   9   8       75.27       74.38     17.89 o 
  -7   9   8       11.14       -2.28     25.92 o 
  -6   9   8       98.92       86.10     15.66 o 
  -5   9   8      340.38      324.45     21.64 o 
  -4   9   8       42.27       29.87     13.21 o 
  -3   9   8      165.00      160.17     15.96 o 
  -2   9   8       87.98       72.41     13.53 o 
  -1   9   8      350.86      331.34     21.80 o 
   0   9   8       57.21       65.87     15.40 o 
   1   9   8       14.06       46.95     14.48 o 
   2   9   8       34.52       33.02     14.65 o 
   3   9   8      219.04      215.46     28.55 o 
   4   9   8       15.56       38.12     14.33 o 
   5   9   8      248.47      239.93     25.40 o 
   6   9   8      225.74      251.60     25.29 o 
   7   9   8      248.74      275.43     39.88 o 
   8   9   8      104.77       96.35     25.29 o 
   9   9   8       82.14       68.75     25.75 o 
  10   9   8       16.57       17.70     23.20 o 
  11   9   8        6.48      -19.10     21.82 o 
  12   9   8       36.48       47.33     26.18 o 
  13   9   8       75.83      120.73     29.39 o 
 -16  10   8       27.68       20.51     24.30 o 
 -15  10   8      129.33      103.58     28.47 o 
 -14  10   8       79.40      125.76     36.09 o 
 -13  10   8        8.69       -5.41     21.28 o 
 -12  10   8      110.57       78.30     25.51 o 
 -11  10   8       13.84       -3.69     17.94 o 
 -10  10   8        3.66        5.38     18.44 o 
  -9  10   8      118.18      148.31     26.29 o 
  -8  10   8      116.74      103.69     23.91 o 
  -7  10   8       61.83       70.64     30.39 o 
  -6  10   8       69.47       93.78     22.24 o 
  -5  10   8      153.40      121.15     23.71 o 
  -4  10   8        2.41      -17.89     18.38 o 
  -3  10   8       19.22       38.04     17.35 o 
  -2  10   8       62.42       48.30     17.83 o 
  -1  10   8       24.87       35.43     17.12 o 
   0  10   8      210.04      190.83     21.58 o 
   1  10   8      143.25      150.17     19.76 o 
   2  10   8       11.87       24.04     16.72 o 
   3  10   8      214.88      226.34     21.89 o 
   4  10   8       11.05       22.20     16.18 o 
   5  10   8       22.57       41.02     20.97 o 
   6  10   8       18.19      -14.60     32.34 o 
   7  10   8       49.38       34.12     23.47 o 
   8  10   8       77.24       78.68     32.63 o 
   9  10   8      380.80      424.16     40.02 o 
  10  10   8       42.31      -38.75     49.81 o 
  11  10   8       22.25       75.43     32.15 o 
 -14  11   8      106.44       59.56     62.91 o 
 -13  11   8      136.86       78.64     24.77 o 
 -12  11   8        0.08      -18.78     22.99 o 
 -11  11   8       23.69       28.99     23.87 o 
 -10  11   8       10.10      -12.26     19.75 o 
  -9  11   8       20.53       23.69     24.41 o 
  -8  11   8       20.89       23.94     22.76 o 
  -7  11   8      165.48      201.97     29.08 o 
  -6  11   8      100.37      102.16     31.86 o 
  -5  11   8       11.35       18.19     20.98 o 
  -4  11   8       48.36       56.50     23.11 o 
  -3  11   8      158.12      146.11     25.50 o 
  -2  11   8       87.48       72.31     23.03 o 
  -1  11   8       82.18       75.01     23.06 o 
   0  11   8       29.22       23.93     19.42 o 
   1  11   8       43.88       64.84     19.02 o 
   2  11   8       50.39       71.07     19.04 o 
   3  11   8      175.93      191.15     29.23 o 
   4  11   8       38.42       29.77     24.62 o 
   5  11   8       31.31       22.33     23.58 o 
   6  11   8       87.96       23.92     25.39 o 
   7  11   8       69.60      110.60     28.35 o 
   8  11   8       79.85       93.34     27.04 o 
   9  11   8        4.55       -1.92     23.95 o 
 -10  12   8       29.63       44.57     25.15 o 
  -9  12   8      106.95       58.54     37.89 o 
  -8  12   8       84.75      130.96     32.83 o 
  -7  12   8       24.09       28.02     24.23 o 
  -6  12   8       90.41      145.97     28.53 o 
  -5  12   8       88.73      120.08     26.81 o 
  -4  12   8        0.07      -13.77     22.12 o 
  -3  12   8       33.75       18.70     34.62 o 
  -2  12   8      100.39       96.47     35.30 o 
  -1  12   8      112.41       84.52     35.15 o 
   0  12   8       71.16      105.02     36.43 o 
   1  12   8      161.05      171.84     37.71 o 
   2  12   8      125.62       98.83     34.73 o 
   3  12   8       36.45      -43.85     56.37 o 
   4  12   8       29.67       59.52     32.48 o 
   5  12   8       29.10       75.41     78.18 o 
   6  12   8       55.79       36.63     26.29 o 
  -3  13   8      123.43       98.45     53.81 o 
  -2  13   8       44.74      -42.59     42.59 o 
 -24   0   9       36.78       28.50     36.06 o 
 -23   0   9        3.30       14.66     22.08 o 
 -22   0   9       67.31       72.56     28.21 o 
 -21   0   9       90.47      117.59     53.11 o 
 -20   0   9       74.56       87.04     26.95 o 
 -19   0   9       36.40       32.60     19.47 o 
 -18   0   9        1.21       -3.75     24.09 o 
 -17   0   9        8.07        8.07     18.82 o 
 -16   0   9        2.51      -14.46     27.00 o 
 -15   0   9      938.30      915.11     37.68 o 
 -14   0   9        5.97       17.71     22.87 o 
 -13   0   9        0.88       15.94     12.00 o 
 -12   0   9        0.17       -3.60     11.85 o 
 -11   0   9        8.57        0.53     12.68 o 
 -10   0   9       96.82       82.94     13.53 o 
  -9   0   9       34.24       40.91     12.64 o 
  -8   0   9      291.08      317.59     46.18 o 
  -7   0   9      500.10      468.16     36.27 o 
  -6   0   9      875.60      851.74     21.98 o 
  -5   0   9     1727.62     1653.40     23.07 o 
  -4   0   9       64.81       55.80     15.32 o 
  -3   0   9       57.60       52.20     14.80 o 
  -2   0   9      639.85      659.37     33.69 o 
  -1   0   9      294.03      251.14     23.20 o 
   0   0   9       99.77      102.45     18.45 o 
   1   0   9       83.99       88.93      8.01 o 
   2   0   9      749.82      778.48     27.23 o 
   3   0   9      387.46      398.29     22.71 o 
   4   0   9       25.01       35.36     11.12 o 
   5   0   9      405.37      392.07     26.77 o 
   6   0   9     2027.34     1833.89     53.80 o 
   7   0   9      541.43      598.47     53.39 o 
   8   0   9      361.74      354.25     47.04 o 
   9   0   9      333.10      315.02     31.70 o 
  10   0   9       11.33        2.70     18.59 o 
  11   0   9       33.55       19.23     36.16 o 
  12   0   9        4.68       22.44     19.97 o 
  13   0   9        7.62       18.06     21.59 o 
  14   0   9       21.84       35.51     21.39 o 
  15   0   9      173.88      170.94     41.06 o 
  16   0   9        0.30       18.67     22.41 o 
  17   0   9       89.75      105.33     28.56 o 
  18   0   9       12.44       21.80     26.78 o 
 -24   1   9        8.15       17.60     40.20 o 
 -23   1   9       84.54       58.69     20.72 o 
 -22   1   9       69.13       84.15     44.52 o 
 -21   1   9       23.81        8.46     22.40 o 
 -20   1   9       26.12       12.37     17.10 o 
 -19   1   9      180.33      184.63     18.97 o 
 -18   1   9       70.03       96.09     15.26 o 
 -17   1   9       38.24       33.94     12.70 o 
 -16   1   9      301.87      265.11     18.48 o 
 -15   1   9      431.33      472.50     22.92 o 
 -14   1   9      359.21      401.37     20.82 o 
 -13   1   9      153.77      163.22     14.61 o 
 -12   1   9      427.07      478.74     18.72 o 
 -11   1   9       72.14       66.37      9.89 o 
 -10   1   9     1743.30     1701.75     26.08 o 
  -9   1   9     1377.08     1407.23     24.81 o 
  -8   1   9      773.94      901.31     22.76 o 
  -7   1   9     1042.84     1073.04     19.33 o 
  -6   1   9      984.69     1070.41     17.79 o 
  -5   1   9      195.38      206.55      8.73 o 
  -4   1   9       79.72       90.78      7.75 o 
  -3   1   9      359.17      388.63     15.33 o 
  -2   1   9     1483.44     1498.90     31.37 o 
  -1   1   9     3475.22     3661.04     32.23 o 
   0   1   9     2641.61     2901.52     28.59 o 
   1   1   9      167.72      192.50      7.66 o 
   2   1   9      466.22      503.15     12.53 o 
   3   1   9     2553.76     2433.60     25.34 o 
   4   1   9      938.38      844.73     17.65 o 
   5   1   9      412.86      427.10     19.83 o 
   6   1   9     1086.40     1069.82     27.98 o 
   7   1   9     2644.18     2441.25     65.99 o 
   8   1   9      152.31      141.94     18.02 o 
   9   1   9      683.66      620.20     27.71 o 
  10   1   9      600.81      585.61     28.25 o 
  11   1   9      101.93      106.98     17.66 o 
  12   1   9        9.56        1.94     20.85 o 
  13   1   9      185.72      199.95     21.38 o 
  14   1   9       84.68       74.18     18.30 o 
  15   1   9       10.55       42.08     15.95 o 
  16   1   9      124.04      123.95     20.02 o 
  17   1   9        9.59       11.16     19.25 o 
  18   1   9        3.09       14.89     19.65 o 
 -23   2   9       28.62      109.33     47.70 o 
 -22   2   9       72.66       54.92     23.91 o 
 -21   2   9      115.29      110.34     24.45 o 
 -20   2   9       24.41       37.11     16.44 o 
 -19   2   9      142.77      147.58     18.19 o 
 -18   2   9       42.08       39.17     13.41 o 
 -17   2   9      111.64      140.73     16.61 o 
 -16   2   9       49.41       18.25     11.31 o 
 -15   2   9      596.19      573.17     23.83 o 
 -14   2   9      114.47       82.33     13.18 o 
 -13   2   9      172.15      151.63     14.39 o 
 -12   2   9      204.87      216.49     15.11 o 
 -11   2   9      153.73      122.96     11.83 o 
 -10   2   9      390.14      430.83     16.62 o 
  -9   2   9      642.76      680.76     19.64 o 
  -8   2   9      185.14      163.66     11.56 o 
  -7   2   9      721.19      724.99     24.85 o 
  -6   2   9     1018.50     1095.73     18.67 o 
  -5   2   9     1706.81     1633.04     18.81 o 
  -4   2   9      739.13      828.28     16.96 o 
  -3   2   9      424.92      382.02     19.89 o 
  -2   2   9      440.05      484.28     14.21 o 
  -1   2   9     1892.82     1920.97     25.00 o 
   0   2   9      598.91      652.81     11.18 o 
   1   2   9      220.84      214.10     11.68 o 
   2   2   9      400.72      344.49     11.96 o 
   3   2   9      195.64      188.41     16.88 o 
   4   2   9     1012.57      988.73     21.46 o 
   5   2   9      537.73      508.62     21.44 o 
   6   2   9       56.98       22.32     19.07 o 
   7   2   9      631.09      572.92     24.86 o 
   8   2   9      436.94      447.13     24.52 o 
   9   2   9      611.57      598.16     26.85 o 
  10   2   9       44.96       18.02     19.36 o 
  11   2   9      119.02      126.55     17.60 o 
  12   2   9        6.68       28.93     17.36 o 
  13   2   9       13.32       18.08     14.46 o 
  14   2   9       10.34       14.83     21.47 o 
  15   2   9      107.49      112.78     24.38 o 
  16   2   9       73.94       39.45     20.92 o 
  17   2   9      165.23      228.33     30.06 o 
  18   2   9       36.39       58.94     27.71 o 
 -23   3   9       30.58       93.20     34.74 o 
 -22   3   9      186.71      156.02     24.96 o 
 -21   3   9       32.92       30.89     17.82 o 
 -20   3   9      142.72      134.67     20.16 o 
 -19   3   9      211.42      227.14     21.80 o 
 -18   3   9        2.67       -2.36     10.18 o 
 -17   3   9       98.88       92.02     12.33 o 
 -16   3   9      199.05      197.83     14.46 o 
 -15   3   9      204.64      202.91     16.12 o 
 -14   3   9       69.85       69.68     12.32 o 
 -13   3   9      209.45      208.64     16.56 o 
 -12   3   9      138.51      139.82     13.86 o 
 -11   3   9       56.46       58.71     11.10 o 
 -10   3   9        6.23        1.06      8.12 o 
  -9   3   9      357.02      373.33     17.16 o 
  -8   3   9     1296.89     1385.36     25.58 o 
  -7   3   9      924.72      928.72     18.43 o 
  -6   3   9       32.07       39.44      7.09 o 
  -5   3   9      551.86      630.51     34.56 o 
  -4   3   9      571.22      555.58     13.89 o 
  -3   3   9      108.00      111.81      8.18 o 
  -2   3   9       54.58       63.74      6.68 o 
  -1   3   9     1500.23     1623.61     20.03 o 
   0   3   9      954.54      970.51     19.56 o 
   1   3   9     1324.15     1211.15     18.93 o 
   2   3   9      602.73      582.56     15.10 o 
   3   3   9      514.28      527.78     17.45 o 
   4   3   9       39.89       67.14     12.16 o 
   5   3   9      292.60      306.02     18.62 o 
   6   3   9      724.62      673.29     31.37 o 
   7   3   9     2565.59     2341.02     40.23 o 
   8   3   9       39.32       40.41     14.85 o 
   9   3   9      449.77      454.98     30.71 o 
  10   3   9      293.07      266.03     26.26 o 
  11   3   9       56.43       61.33     20.04 o 
  12   3   9      105.96      101.56     22.15 o 
  13   3   9      113.97      120.24     25.51 o 
  14   3   9       49.05       93.40     22.45 o 
  15   3   9      112.91      103.60     24.17 o 
  16   3   9      295.06      386.58     36.99 o 
  17   3   9       87.35       75.40     25.19 o 
  18   3   9       19.32       24.10     33.40 o 
 -23   4   9       14.69       12.82     26.08 o 
 -22   4   9        0.05       15.60     17.05 o 
 -21   4   9       95.74      120.00     22.50 o 
 -20   4   9       69.51       84.15     31.89 o 
 -19   4   9      308.45      365.88     26.84 o 
 -18   4   9       47.49       18.76     15.28 o 
 -17   4   9       45.74       57.09     16.46 o 
 -16   4   9      185.00      191.91     15.24 o 
 -15   4   9       37.77       44.42     10.65 o 
 -14   4   9      945.72      912.58     21.82 o 
 -13   4   9      665.83      600.34     27.23 o 
 -12   4   9      125.52       74.81     13.98 o 
 -11   4   9        4.59        3.06      9.75 o 
 -10   4   9     1068.47     1122.35     28.73 o 
  -9   4   9       73.19       70.49     11.24 o 
  -8   4   9     1071.63     1083.25     29.45 o 
  -7   4   9      493.58      546.31     18.24 o 
  -6   4   9       95.43      102.12      9.32 o 
  -5   4   9      431.66      426.42     13.91 o 
  -4   4   9       32.69       30.02      6.41 o 
  -3   4   9      108.77      102.46      7.97 o 
  -2   4   9      178.84      193.22      9.55 o 
  -1   4   9      848.69      988.99     28.53 o 
   0   4   9      214.54      220.53     12.26 o 
   1   4   9       66.29       71.41     12.35 o 
   2   4   9      748.25      682.23     20.49 o 
   3   4   9      515.76      525.81     23.18 o 
   4   4   9      380.03      382.70     21.32 o 
   5   4   9     1386.68     1410.64     51.99 o 
   6   4   9      451.32      462.28     29.15 o 
   7   4   9       25.62       38.97     18.01 o 
   8   4   9     1176.80     1076.54     38.44 o 
   9   4   9      348.69      362.88     28.90 o 
  10   4   9      392.56      414.17     31.82 o 
  11   4   9       30.54       23.79     19.64 o 
  12   4   9      129.62      121.26     23.96 o 
  13   4   9       38.85       55.25     21.32 o 
  14   4   9        0.26       -6.74     17.15 o 
  15   4   9       13.41       16.41     18.45 o 
  16   4   9       62.65       81.33     22.02 o 
  17   4   9       79.84      110.55     27.67 o 
 -22   5   9       37.26       70.45     20.02 o 
 -21   5   9      106.41      118.79     23.18 o 
 -20   5   9      220.87      232.59     25.84 o 
 -19   5   9       39.21       18.70     15.95 o 
 -18   5   9       24.75       31.87     14.15 o 
 -17   5   9      191.14      216.48     16.78 o 
 -16   5   9       23.96       34.56     14.92 o 
 -15   5   9      394.11      412.46     23.53 o 
 -14   5   9       79.26       90.65     12.19 o 
 -13   5   9      253.81      232.49     15.64 o 
 -12   5   9      225.21      216.76     14.41 o 
 -11   5   9      262.85      284.77     14.98 o 
 -10   5   9      416.79      393.87     20.81 o 
  -9   5   9       14.35        3.85      9.83 o 
  -8   5   9     1011.31      961.42     24.88 o 
  -7   5   9      862.73      859.34     23.46 o 
  -6   5   9      112.85       80.90     10.36 o 
  -5   5   9      550.02      596.28     18.51 o 
  -4   5   9      195.79      197.20     12.74 o 
  -3   5   9       37.96       41.79      9.63 o 
  -2   5   9      277.42      325.48     18.67 o 
  -1   5   9      358.05      364.08     19.38 o 
   0   5   9      269.27      280.25     17.91 o 
   1   5   9      440.39      401.72     19.24 o 
   2   5   9      116.53      105.94     15.93 o 
   3   5   9      210.16      219.46     19.41 o 
   4   5   9       55.42       29.35     15.09 o 
   5   5   9      451.53      418.26     25.18 o 
   6   5   9      321.28      277.82     23.23 o 
   7   5   9       92.74       46.34     16.73 o 
   8   5   9      323.74      330.88     24.62 o 
   9   5   9       18.94        4.21     14.90 o 
  10   5   9        9.25       -0.08     16.09 o 
  11   5   9        8.00       36.97     17.44 o 
  12   5   9        3.24       -7.35     15.93 o 
  13   5   9       21.06       40.39     18.58 o 
  14   5   9       44.85       45.70     20.85 o 
  15   5   9      110.37      163.39     26.34 o 
  16   5   9       30.71       50.73     51.27 o 
  17   5   9       35.10       57.44     26.61 o 
 -21   6   9      106.28      143.27     22.72 o 
 -20   6   9       56.71       85.44     20.22 o 
 -19   6   9       51.61        8.60     36.74 o 
 -18   6   9       58.21       79.50     14.73 o 
 -17   6   9      151.69      178.96     17.12 o 
 -16   6   9      119.06      123.16     14.94 o 
 -15   6   9      145.67      134.90     14.63 o 
 -14   6   9      103.34       87.13     15.86 o 
 -13   6   9      536.41      494.61     28.33 o 
 -12   6   9       69.90       75.11     11.93 o 
 -11   6   9       83.32       86.47     12.54 o 
 -10   6   9       36.44       53.43     10.05 o 
  -9   6   9      305.57      322.65     15.64 o 
  -8   6   9      468.56      453.53     20.00 o 
  -7   6   9     1110.90     1112.16     27.02 o 
  -6   6   9     1723.63     1657.28     30.84 o 
  -5   6   9       87.14      133.63     16.77 o 
  -4   6   9      274.55      287.88     20.03 o 
  -3   6   9      163.79      163.82     17.25 o 
  -2   6   9      641.27      686.44     25.92 o 
  -1   6   9      201.45      206.99     18.18 o 
   0   6   9      680.23      621.81     31.37 o 
   1   6   9       17.82       43.53     17.20 o 
   2   6   9      109.76      117.81     18.30 o 
   3   6   9      173.85      172.40     23.20 o 
   4   6   9      156.75      135.84     19.12 o 
   5   6   9      661.53      598.22     29.14 o 
   6   6   9      574.77      595.94     29.58 o 
   7   6   9      206.04      213.49     22.07 o 
   8   6   9       83.75       91.30     19.19 o 
   9   6   9      184.85      201.10     23.19 o 
  10   6   9       18.39       -0.73     17.14 o 
  11   6   9        2.85      -22.90     22.90 o 
  12   6   9        0.98      -10.41     20.00 o 
  13   6   9       95.92       67.23     36.86 o 
  14   6   9      537.13      607.25     45.47 o 
  15   6   9      105.23      173.15     35.24 o 
  16   6   9       21.04       -6.94     33.20 o 
 -20   7   9       64.91       91.68     52.63 o 
 -19   7   9       57.27       28.62     37.67 o 
 -18   7   9       23.99       35.59     18.28 o 
 -17   7   9        4.77       -0.15     17.13 o 
 -16   7   9       10.16       14.81     14.24 o 
 -15   7   9      231.43      246.47     18.95 o 
 -14   7   9      152.48      152.35     15.51 o 
 -13   7   9      524.45      488.90     22.49 o 
 -12   7   9       22.83       21.77     11.05 o 
 -11   7   9       14.87        6.45      9.74 o 
 -10   7   9       91.11       85.28     12.08 o 
  -9   7   9       61.53       77.29     11.40 o 
  -8   7   9      443.11      434.61     22.32 o 
  -7   7   9      895.54      841.53     28.56 o 
  -6   7   9      241.12      235.07     15.33 o 
  -5   7   9      125.95      121.72     17.03 o 
  -4   7   9      120.41       70.53     15.87 o 
  -3   7   9      664.45      657.58     33.11 o 
  -2   7   9      119.24       98.91     16.39 o 
  -1   7   9      238.24      246.98     20.97 o 
   0   7   9       56.87       36.82     13.49 o 
   1   7   9       70.77       45.10     16.43 o 
   2   7   9       73.30      101.37     17.57 o 
   3   7   9      112.46      116.47     18.57 o 
   4   7   9      143.70      147.85     24.22 o 
   5   7   9      411.96      403.30     26.59 o 
   6   7   9      403.07      417.63     28.54 o 
   7   7   9      509.04      495.04     30.60 o 
   8   7   9        0.74       16.85     17.64 o 
   9   7   9      101.80       85.76     19.99 o 
  10   7   9        7.74       23.21     18.24 o 
  11   7   9        9.59      -12.76     17.80 o 
  12   7   9       40.15       57.19     23.60 o 
  13   7   9      114.88      119.29     29.80 o 
  14   7   9       53.02       74.78     41.51 o 
  15   7   9       17.07       20.72     36.71 o 
 -19   8   9      206.30      203.93     62.79 o 
 -18   8   9       57.54       49.58     55.25 o 
 -17   8   9       39.45       36.61     42.00 o 
 -16   8   9       36.38       23.70     15.64 o 
 -15   8   9       38.26       18.80     13.64 o 
 -14   8   9       54.26       47.96     17.71 o 
 -13   8   9       12.61       15.16     10.87 o 
 -12   8   9       89.42      115.68     14.96 o 
 -11   8   9       36.24       13.50     14.84 o 
 -10   8   9       20.66       12.14     11.13 o 
  -9   8   9       31.10        5.93     10.05 o 
  -8   8   9      119.34      115.91     15.14 o 
  -7   8   9      170.39      177.06     18.02 o 
  -6   8   9      710.25      668.61     31.12 o 
  -5   8   9      286.49      293.79     18.12 o 
  -4   8   9      236.24      248.10     16.51 o 
  -3   8   9        4.88       -0.18     12.06 o 
  -2   8   9      259.72      229.82     21.44 o 
  -1   8   9       43.98       54.51     30.41 o 
   0   8   9      332.25      290.33     24.07 o 
   1   8   9       16.61        6.04     15.29 o 
   2   8   9       55.07       77.50     18.42 o 
   3   8   9       69.81       73.68     18.76 o 
   4   8   9      241.36      273.09     28.27 o 
   5   8   9      403.02      383.43     41.46 o 
   6   8   9      189.36      168.37     22.71 o 
   7   8   9       40.17       42.42     35.47 o 
   8   8   9      282.89      304.34     27.85 o 
   9   8   9      169.83      228.80     28.83 o 
  10   8   9       92.26      115.02     22.97 o 
  11   8   9       63.58       62.13     25.37 o 
  12   8   9       15.06       43.43     25.91 o 
  13   8   9      266.66      264.37     35.59 o 
  14   8   9      109.73      171.18     31.77 o 
 -18   9   9       49.14       79.63     33.91 o 
 -17   9   9       10.04       46.23     20.71 o 
 -16   9   9      113.49      146.36     39.85 o 
 -15   9   9       41.66       37.38     34.66 o 
 -14   9   9      168.01       97.76     67.04 o 
 -13   9   9      109.11      141.99     45.47 o 
 -12   9   9      123.25      163.68     31.89 o 
 -11   9   9       29.77       16.27     15.53 o 
 -10   9   9       53.45       56.52     16.27 o 
  -9   9   9      188.12      200.89     19.98 o 
  -8   9   9      109.15      119.35     16.58 o 
  -7   9   9      381.00      402.99     22.59 o 
  -6   9   9      105.52      123.50     15.59 o 
  -5   9   9       43.73       37.59     13.29 o 
  -4   9   9       10.76        5.25     12.64 o 
  -3   9   9       64.82       80.17     14.24 o 
  -2   9   9       17.00        7.33     11.41 o 
  -1   9   9      238.75      236.07     27.81 o 
   0   9   9       33.57       25.18     16.95 o 
   1   9   9       36.89       46.83     18.65 o 
   2   9   9       29.46       21.06     17.45 o 
   3   9   9       46.78       62.02     24.73 o 
   4   9   9      158.50      133.94     35.47 o 
   5   9   9       78.55       85.05     19.87 o 
   6   9   9      130.58      104.81     21.90 o 
   7   9   9      420.01      440.40     32.19 o 
   8   9   9       46.35       -4.71     21.32 o 
   9   9   9       86.74      137.93     48.44 o 
  10   9   9       32.16       13.88     24.71 o 
  11   9   9      103.33      152.17     64.55 o 
  12   9   9       18.17       39.98     36.00 o 
 -16  10   9       41.32       16.70     32.09 o 
 -15  10   9        4.48       76.17     49.52 o 
 -14  10   9      147.82      222.35     33.15 o 
 -13  10   9       10.89       -0.10     22.34 o 
 -12  10   9       25.47       -4.54     23.84 o 
 -11  10   9        2.13       35.55     22.79 o 
 -10  10   9        3.79       16.54     30.18 o 
  -9  10   9       44.71       35.02     20.29 o 
  -8  10   9      137.51      128.24     22.74 o 
  -7  10   9        3.45        8.02     29.60 o 
  -6  10   9       30.94       39.92     21.04 o 
  -5  10   9       39.68       35.34     14.04 o 
  -4  10   9       41.00       50.65     13.66 o 
  -3  10   9       90.10      110.27     16.72 o 
  -2  10   9       45.14       37.80     20.44 o 
  -1  10   9       31.92       32.54     17.84 o 
   0  10   9      165.61      181.44     23.99 o 
   1  10   9       13.62      -14.35     16.56 o 
   2  10   9       96.38      117.49     24.94 o 
   3  10   9       19.39       21.03     21.40 o 
   4  10   9       62.95       95.76     25.81 o 
   5  10   9       90.93       68.27     24.32 o 
   6  10   9       39.33       31.71     29.52 o 
   7  10   9        0.23       13.95     30.49 o 
   8  10   9      183.75      220.43     33.19 o 
   9  10   9      167.13       99.10     44.81 o 
  10  10   9       36.81        6.62     25.58 o 
 -13  11   9       10.84      -46.75     46.75 o 
 -12  11   9        3.46      -20.07     42.64 o 
 -11  11   9       11.69      -29.41     29.41 o 
 -10  11   9       43.55      -23.75     30.34 o 
  -9  11   9       45.88      113.66     35.43 o 
  -8  11   9      139.12      201.50     39.38 o 
  -7  11   9      117.23      131.90     34.95 o 
  -6  11   9      115.10       80.26     32.28 o 
  -5  11   9       65.43       82.57     36.86 o 
  -4  11   9      132.16      127.04     34.80 o 
  -3  11   9      168.49      194.30     37.55 o 
  -2  11   9      130.66       78.28     31.19 o 
  -1  11   9       51.11       53.92     51.30 o 
   0  11   9      245.97      194.39     29.47 o 
   1  11   9       64.87       87.56     25.76 o 
   2  11   9        0.83       -1.50     51.39 o 
   3  11   9       62.76       53.87     25.08 o 
   4  11   9        4.22       51.59     33.69 o 
   5  11   9       22.33       22.29     34.95 o 
   6  11   9        4.87       -9.62     22.78 o 
   7  11   9       48.84       80.45     26.24 o 
   8  11   9       83.50      139.54     31.25 o 
 -10  12   9       14.64        2.37     43.73 o 
  -9  12   9       12.39        6.75     34.49 o 
  -8  12   9       54.86       96.69     88.40 o 
  -7  12   9       35.22        3.95     33.81 o 
  -6  12   9       58.86       60.19     61.56 o 
  -5  12   9       67.91      115.93     52.84 o 
  -4  12   9       84.92       52.37     34.60 o 
  -3  12   9       39.91       52.77     34.14 o 
  -2  12   9       12.14       29.14     31.57 o 
  -1  12   9      222.55      299.71     44.67 o 
   0  12   9      234.64      281.07     44.31 o 
   1  12   9      155.47      183.18     41.85 o 
   2  12   9       41.19      -13.95     48.25 o 
   3  12   9       41.33      -26.04     38.79 o 
   4  12   9       13.52       -1.87     61.97 o 
   5  12   9       48.43       71.99     27.11 o 
 -24   0  10      120.34      160.32     36.99 o 
 -23   0  10      117.91      125.05     33.93 o 
 -22   0  10       66.07       84.65     30.97 o 
 -21   0  10       32.59       33.77     25.94 o 
 -20   0  10      513.21      500.59     38.56 o 
 -19   0  10        0.74       13.06     25.68 o 
 -18   0  10       25.97        6.52     16.89 o 
 -17   0  10       20.91        5.15     14.84 o 
 -16   0  10        3.62        7.78     13.06 o 
 -15   0  10        0.59       -2.09     13.72 o 
 -14   0  10      223.91      250.48     24.68 o 
 -13   0  10      189.63      228.34     24.99 o 
 -12   0  10      239.76      264.55     27.94 o 
 -11   0  10      324.47      240.90     25.01 o 
 -10   0  10        0.17      -10.34     10.34 o 
  -9   0  10       53.01       19.30     12.13 o 
  -8   0  10     1313.63     1448.33     30.06 o 
  -7   0  10       16.71       27.09     11.17 o 
  -6   0  10     2528.14     2486.29     32.50 o 
  -5   0  10      359.29      429.70     28.19 o 
  -4   0  10        9.41       -0.54      9.93 o 
  -3   0  10      223.69      234.10     26.23 o 
  -2   0  10       27.68       24.50     12.52 o 
  -1   0  10        8.62        1.72     10.72 o 
   0   0  10      355.83      408.79     29.58 o 
   1   0  10       24.20       22.19     10.05 o 
   2   0  10      126.79      127.80     10.54 o 
   3   0  10       52.19       42.36     11.09 o 
   4   0  10      603.86      623.43     23.90 o 
   5   0  10     1249.91     1211.51     40.85 o 
   6   0  10      269.14      270.96     26.93 o 
   7   0  10      302.75      319.27     30.86 o 
   8   0  10      179.36      200.10     28.17 o 
   9   0  10       62.86       48.32     22.14 o 
  10   0  10       33.82       36.87     20.42 o 
  11   0  10        2.15      -17.90     17.90 o 
  12   0  10       77.28       86.21     24.93 o 
  13   0  10       22.39       52.91     23.77 o 
  14   0  10       36.34       20.62     22.45 o 
  15   0  10       63.04      102.68     26.89 o 
  16   0  10        1.20        2.31     37.94 o 
  17   0  10      438.59      479.10     90.16 o 
  18   0  10        2.47       55.16     60.34 o 
 -24   1  10       77.27       34.44     22.06 o 
 -23   1  10       27.27       48.10     18.28 o 
 -22   1  10       94.23      102.56     33.84 o 
 -21   1  10      254.47      230.82     26.16 o 
 -20   1  10      231.07      250.85     29.59 o 
 -19   1  10       34.10       55.60     13.83 o 
 -18   1  10       48.64       18.62     23.02 o 
 -17   1  10       10.30       17.07     13.22 o 
 -16   1  10       18.71        7.22      9.84 o 
 -15   1  10      113.22       90.13     13.05 o 
 -14   1  10       67.94       72.67     13.39 o 
 -13   1  10      655.43      644.61     24.30 o 
 -12   1  10       51.58       48.25     11.11 o 
 -11   1  10      547.95      538.16     20.46 o 
 -10   1  10       75.43       80.13     10.33 o 
  -9   1  10       67.08       74.27     11.10 o 
  -8   1  10     1574.88     1668.03     25.43 o 
  -7   1  10      963.26     1052.98     17.34 o 
  -6   1  10      507.97      492.04     13.24 o 
  -5   1  10     2062.68     2005.10     17.94 o 
  -4   1  10      660.78      617.95     14.23 o 
  -3   1  10      407.57      402.25     11.27 o 
  -2   1  10      439.17      430.27     14.16 o 
  -1   1  10      856.85      824.05     15.20 o 
   0   1  10       87.49       95.12      8.26 o 
   1   1  10      106.33      105.74      6.58 o 
   2   1  10      504.19      554.14     11.97 o 
   3   1  10      831.20      829.63     17.13 o 
   4   1  10      108.98       83.47     10.98 o 
   5   1  10      292.07      310.54     47.77 o 
   6   1  10      326.53      312.18     20.01 o 
   7   1  10     8530.29     7827.03     75.10 o 
   8   1  10      959.41      854.67     29.90 o 
   9   1  10      786.26      712.20     28.14 o 
  10   1  10       22.22       10.30     13.84 o 
  11   1  10      161.04      153.02     19.41 o 
  12   1  10       48.30       35.94     16.21 o 
  13   1  10      161.18      161.35     20.62 o 
  14   1  10       49.07      102.73     18.81 o 
  15   1  10      226.26      279.35     26.07 o 
  16   1  10       32.40       46.69     18.47 o 
  17   1  10       69.65       56.34     27.46 o 
  18   1  10      100.98      169.55     27.56 o 
 -23   2  10       23.49       13.49     23.05 o 
 -22   2  10       57.52       -1.60     16.04 o 
 -21   2  10       40.53       -2.71     44.12 o 
 -20   2  10      111.12      113.80     22.06 o 
 -19   2  10      166.68      164.23     20.93 o 
 -18   2  10       65.91       57.96     13.85 o 
 -17   2  10       99.55      106.11     15.40 o 
 -16   2  10        4.17       -9.47      9.47 o 
 -15   2  10      705.49      679.80     26.63 o 
 -14   2  10      169.51      188.85     17.08 o 
 -13   2  10     1702.78     1650.90     39.42 o 
 -12   2  10      153.85      147.84     15.13 o 
 -11   2  10       92.76      116.37     12.80 o 
 -10   2  10      470.41      471.76     18.70 o 
  -9   2  10        8.07       -3.66      9.11 o 
  -8   2  10      829.82      891.00     30.56 o 
  -7   2  10      203.24      224.42     11.87 o 
  -6   2  10       33.23       16.32      5.75 o 
  -5   2  10      549.58      587.97     12.19 o 
  -4   2  10      279.61      283.55      8.54 o 
  -3   2  10      219.00      267.25     12.31 o 
  -2   2  10      580.06      605.03     15.71 o 
  -1   2  10      530.71      547.75     15.36 o 
   0   2  10       15.31        4.23      4.61 o 
   1   2  10      131.19      125.55      8.35 o 
   2   2  10        3.88        7.97      6.79 o 
   3   2  10      470.59      469.42     15.33 o 
   4   2  10       95.01       97.36     13.25 o 
   5   2  10      781.40      799.32     25.56 o 
   6   2  10     5714.18     5343.11     58.78 o 
   7   2  10       51.86       55.08     15.61 o 
   8   2  10      294.19      271.78     21.03 o 
   9   2  10      461.15      458.93     25.55 o 
  10   2  10       25.14        6.16     24.08 o 
  11   2  10      231.97      255.09     22.59 o 
  12   2  10      158.66      213.04     21.38 o 
  13   2  10       38.49       24.95     42.25 o 
  14   2  10       63.72       42.07     20.23 o 
  15   2  10       17.71      -11.05     18.03 o 
  16   2  10       96.77      103.96     24.86 o 
  17   2  10      162.06      186.81     30.22 o 
  18   2  10       96.65       98.25     30.43 o 
 -23   3  10       16.33       12.21     19.94 o 
 -22   3  10       27.83       -5.93     22.15 o 
 -21   3  10      209.79      237.54     26.68 o 
 -20   3  10      135.94      181.62     34.12 o 
 -19   3  10        8.17       -8.05     13.09 o 
 -18   3  10       61.10       66.74     14.66 o 
 -17   3  10      145.69      138.66     16.85 o 
 -16   3  10       56.76       46.74     13.36 o 
 -15   3  10      447.61      467.13     25.73 o 
 -14   3  10      377.90      344.16     22.02 o 
 -13   3  10      470.68      470.92     23.87 o 
 -12   3  10      293.37      253.89     18.49 o 
 -11   3  10      142.53      137.58     14.38 o 
 -10   3  10      233.88      261.70     16.96 o 
  -9   3  10      635.09      700.29     23.56 o 
  -8   3  10      771.84      770.39     21.69 o 
  -7   3  10       37.49       55.86      8.38 o 
  -6   3  10      856.28      874.60     18.56 o 
  -5   3  10       34.84       17.58      6.41 o 
  -4   3  10      148.20      158.72      9.58 o 
  -3   3  10      130.02      145.86     12.24 o 
  -2   3  10      715.70      749.13     16.96 o 
  -1   3  10       52.93       48.45      6.30 o 
   0   3  10       51.35       76.19      7.15 o 
   1   3  10      210.22      227.13     11.21 o 
   2   3  10      106.18      125.84     10.89 o 
   3   3  10       76.81       67.83     13.02 o 
   4   3  10      179.31      177.00     24.38 o 
   5   3  10      172.89      181.05     16.82 o 
   6   3  10      339.73      322.73     20.59 o 
   7   3  10     3418.44     3188.93     58.41 o 
   8   3  10      411.58      420.01     29.71 o 
   9   3  10      126.40       90.60     29.30 o 
  10   3  10       16.47       43.76     18.54 o 
  11   3  10       31.01       59.13     20.45 o 
  12   3  10      125.49      152.88     25.70 o 
  13   3  10       38.04       63.71     21.00 o 
  14   3  10       71.06       92.01     27.12 o 
  15   3  10      195.76      182.19     29.09 o 
  16   3  10      117.18      177.98     29.44 o 
  17   3  10       75.27       55.44     27.88 o 
 -23   4  10       46.59       27.85     19.26 o 
 -22   4  10        4.56       85.83     65.88 o 
 -21   4  10        1.96       32.98     17.10 o 
 -20   4  10       28.39       38.19     16.66 o 
 -19   4  10      198.06      164.20     43.38 o 
 -18   4  10        2.12       -2.91     12.14 o 
 -17   4  10       29.68       30.28     11.80 o 
 -16   4  10      302.45      308.18     23.21 o 
 -15   4  10      493.19      474.67     26.13 o 
 -14   4  10       24.30       25.00     11.77 o 
 -13   4  10      179.88      141.15     16.17 o 
 -12   4  10      184.69      199.66     17.25 o 
 -11   4  10       69.73       70.54     13.06 o 
 -10   4  10      693.38      725.75     26.19 o 
  -9   4  10       31.60       33.62     10.13 o 
  -8   4  10      171.43      187.16     13.95 o 
  -7   4  10      851.51      823.57     21.62 o 
  -6   4  10     1034.65      950.74     21.55 o 
  -5   4  10      859.99      850.15     17.76 o 
  -4   4  10       49.35       50.46     10.18 o 
  -3   4  10       99.91       99.59      8.86 o 
  -2   4  10       34.62       31.57      6.88 o 
  -1   4  10     1644.37     1636.13     31.49 o 
   0   4  10      544.66      532.67     19.70 o 
   1   4  10      676.10      682.56     36.80 o 
   2   4  10      532.35      556.74     22.83 o 
   3   4  10      758.09      763.70     34.40 o 
   4   4  10       93.27       93.63     18.10 o 
   5   4  10      264.78      282.39     24.72 o 
   6   4  10     4400.70     3982.49     84.53 o 
   7   4  10      300.17      288.40     26.61 o 
   8   4  10      355.28      342.54     27.62 o 
   9   4  10      193.84      160.99     24.19 o 
  10   4  10       89.99      110.41     22.65 o 
  11   4  10       10.08      -17.38     17.38 o 
  12   4  10      186.56      207.62     27.35 o 
  13   4  10      156.62      178.33     27.61 o 
  14   4  10      339.32      425.01     37.64 o 
  15   4  10       99.30       93.78     25.24 o 
  16   4  10       24.54       21.84     30.09 o 
  17   4  10      145.23      138.37     35.84 o 
 -22   5  10       76.03       78.63     19.66 o 
 -21   5  10        6.92       49.48     25.16 o 
 -20   5  10       29.26       28.90     16.08 o 
 -19   5  10       84.06       98.85     18.34 o 
 -18   5  10      129.29      151.42     20.04 o 
 -17   5  10      425.29      501.37     28.85 o 
 -16   5  10       50.34       27.09     12.95 o 
 -15   5  10       88.74       89.95     17.23 o 
 -14   5  10      354.28      289.28     21.42 o 
 -13   5  10      173.53      125.17     15.89 o 
 -12   5  10      180.03      189.68     19.08 o 
 -11   5  10      238.19      248.55     18.47 o 
 -10   5  10      109.94       91.59     13.78 o 
  -9   5  10      128.92      153.93     14.93 o 
  -8   5  10       54.45       33.88      9.96 o 
  -7   5  10     1411.56     1382.32     28.15 o 
  -6   5  10      640.52      675.47     20.52 o 
  -5   5  10      610.85      611.56     19.03 o 
  -4   5  10      300.52      312.27     14.52 o 
  -3   5  10       24.44       10.27     10.48 o 
  -2   5  10      721.20      759.36     25.64 o 
  -1   5  10      213.62      206.96     16.30 o 
   0   5  10      592.15      545.27     25.65 o 
   1   5  10      742.38      746.05     26.26 o 
   2   5  10      290.20      264.33     23.43 o 
   3   5  10      175.96      157.82     21.38 o 
   4   5  10      519.59      494.07     30.07 o 
   5   5  10      786.41      680.26     32.48 o 
   6   5  10      352.53      365.94     28.61 o 
   7   5  10      174.26      162.73     23.55 o 
   8   5  10      207.60      203.50     24.97 o 
   9   5  10       17.24        8.05     18.61 o 
  10   5  10       13.61       17.43     19.56 o 
  11   5  10       23.96       46.80     20.45 o 
  12   5  10       79.28      105.01     24.00 o 
  13   5  10       81.37       87.35     24.69 o 
  14   5  10       17.84       25.94     22.07 o 
  15   5  10       38.02       76.95     25.77 o 
  16   5  10       97.72      157.69     37.16 o 
 -21   6  10        3.81        4.95     26.43 o 
 -20   6  10       27.36       47.48     18.37 o 
 -19   6  10      127.39      132.49     19.82 o 
 -18   6  10       11.36       28.34     15.44 o 
 -17   6  10       57.38       57.45     16.67 o 
 -16   6  10      236.02      199.71     20.60 o 
 -15   6  10      238.36      223.44     21.05 o 
 -14   6  10       31.17       21.63     12.72 o 
 -13   6  10      144.54      142.48     20.11 o 
 -12   6  10      273.49      271.05     20.08 o 
 -11   6  10      167.74      192.70     22.56 o 
 -10   6  10        8.66        2.69     10.58 o 
  -9   6  10      171.28      186.83     16.35 o 
  -8   6  10      476.22      472.14     20.50 o 
  -7   6  10      568.54      502.58     20.38 o 
  -6   6  10      540.00      603.66     26.40 o 
  -5   6  10      756.03      643.31     27.01 o 
  -4   6  10       25.34       24.49     13.12 o 
  -3   6  10      223.97      191.11     18.11 o 
  -2   6  10      306.06      320.84     21.07 o 
  -1   6  10       11.18       21.48     20.49 o 
   0   6  10      704.49      649.40     26.31 o 
   1   6  10      904.49      814.93     27.00 o 
   2   6  10       44.32       62.31     19.21 o 
   3   6  10      428.24      402.51     28.72 o 
   4   6  10      338.98      295.33     27.09 o 
   5   6  10      185.63      228.21     24.60 o 
   6   6  10      673.58      598.09     35.53 o 
   7   6  10      191.95      170.88     24.29 o 
   8   6  10       49.51       51.44     22.23 o 
   9   6  10       52.45       45.58     25.06 o 
  10   6  10       90.70       98.07     23.14 o 
  11   6  10       76.64       81.27     22.82 o 
  12   6  10       97.07       90.90     24.38 o 
  13   6  10      141.06      105.75     28.02 o 
  14   6  10      260.59      318.20     46.84 o 
  15   6  10       55.38       99.50     27.23 o 
 -20   7  10       42.26       14.53     55.73 o 
 -19   7  10        6.50       24.10     28.14 o 
 -18   7  10       28.71       24.43     15.08 o 
 -17   7  10       17.28       20.30     27.12 o 
 -16   7  10       42.76       43.19     14.92 o 
 -15   7  10      155.50      166.73     20.91 o 
 -14   7  10      335.06      353.32     24.14 o 
 -13   7  10       88.51       77.87     15.18 o 
 -12   7  10      101.07      103.42     16.85 o 
 -11   7  10       15.01       20.07     11.43 o 
 -10   7  10      296.92      299.90     20.19 o 
  -9   7  10       15.95        4.12     12.85 o 
  -8   7  10       39.21       48.33     17.53 o 
  -7   7  10      568.36      579.17     27.27 o 
  -6   7  10       33.32       56.46     14.90 o 
  -5   7  10      135.71      111.38     26.63 o 
  -4   7  10      323.24      316.40     22.73 o 
  -3   7  10       55.79       37.78     14.36 o 
  -2   7  10      573.73      613.11     29.19 o 
  -1   7  10       28.30       38.74     14.59 o 
   0   7  10      259.07      223.54     26.21 o 
   1   7  10       77.61      102.35     17.57 o 
   2   7  10      128.10      144.03     18.73 o 
   3   7  10      102.03       87.16     17.84 o 
   4   7  10      395.41      401.70     27.01 o 
   5   7  10      181.61      196.92     21.85 o 
   6   7  10      288.62      310.59     26.16 o 
   7   7  10       58.06       52.55     29.45 o 
   8   7  10       62.80       57.15     18.78 o 
   9   7  10        8.23        8.80     17.00 o 
  10   7  10       69.98       37.55     18.90 o 
  11   7  10       42.57       27.68     19.94 o 
  12   7  10       84.21       88.04     23.28 o 
  13   7  10       39.25       42.04     25.17 o 
  14   7  10       21.50      -12.30     22.87 o 
 -19   8  10        3.25        0.87     52.70 o 
 -18   8  10        3.07       86.16     22.86 o 
 -17   8  10       38.47       35.13     20.00 o 
 -16   8  10       80.69       58.75     21.50 o 
 -15   8  10      519.52      596.17     54.40 o 
 -14   8  10      106.71      140.38     19.95 o 
 -13   8  10      217.71      201.05     25.64 o 
 -12   8  10      304.06      392.68     32.47 o 
 -11   8  10       10.92       16.22     14.30 o 
 -10   8  10       48.55       41.50     16.22 o 
  -9   8  10       52.48       64.53     16.56 o 
  -8   8  10      136.61      148.21     19.63 o 
  -7   8  10      304.77      303.87     24.32 o 
  -6   8  10      164.61      192.22     29.26 o 
  -5   8  10       87.00       89.99     17.07 o 
  -4   8  10      156.84      136.69     23.89 o 
  -3   8  10       66.71       58.18     14.99 o 
  -2   8  10       52.29       33.06     14.60 o 
  -1   8  10      279.32      315.79     21.63 o 
   0   8  10       44.06       25.12     16.25 o 
   1   8  10       97.72       98.84     18.62 o 
   2   8  10      113.49       82.94     19.39 o 
   3   8  10       61.14       46.93     18.18 o 
   4   8  10       40.46       51.40     18.25 o 
   5   8  10       76.88       50.76     18.87 o 
   6   8  10       92.56       84.47     19.83 o 
   7   8  10       53.67       56.79     19.52 o 
   8   8  10      143.57      153.20     23.78 o 
   9   8  10       11.29       59.63     22.31 o 
  10   8  10       92.93      164.12     48.94 o 
  11   8  10       26.29       70.95     56.94 o 
  12   8  10       13.29       61.28     43.62 o 
  13   8  10       83.22      151.58     29.71 o 
 -17   9  10       23.36       12.65     49.85 o 
 -16   9  10       56.73       85.95     36.71 o 
 -15   9  10      301.21      294.75     57.20 o 
 -14   9  10       63.96       89.61     42.70 o 
 -13   9  10      299.87      327.49     43.09 o 
 -12   9  10      118.83      154.04     47.51 o 
 -11   9  10        4.75       29.60     16.71 o 
 -10   9  10       13.89        6.52     15.07 o 
  -9   9  10      127.18       98.16     20.40 o 
  -8   9  10      108.54       71.21     21.36 o 
  -7   9  10       11.92       23.92     18.45 o 
  -6   9  10      182.04      178.98     21.69 o 
  -5   9  10      106.16      118.42     19.94 o 
  -4   9  10      162.86      165.73     20.35 o 
  -3   9  10       25.53       -6.55     14.97 o 
  -2   9  10       39.04       35.89     14.89 o 
  -1   9  10      287.82      245.92     30.98 o 
   0   9  10        2.67       -3.22     16.27 o 
   1   9  10      157.62      156.17     21.50 o 
   2   9  10       48.03       59.34     18.66 o 
   3   9  10      119.67       79.96     19.77 o 
   4   9  10      206.64      189.80     24.18 o 
   5   9  10       84.61       70.27     20.10 o 
   6   9  10       48.21       50.30     19.59 o 
   7   9  10       77.62       57.93     20.92 o 
   8   9  10       34.65       14.16     24.23 o 
   9   9  10        4.28      -14.49     22.10 o 
  10   9  10       39.91       82.78     35.02 o 
  11   9  10      253.31      249.60     34.68 o 
  12   9  10      184.15      151.04     52.36 o 
 -15  10  10      371.33      289.88     46.38 o 
 -14  10  10       23.72       99.41     47.40 o 
 -13  10  10       27.52       52.75     32.80 o 
 -12  10  10      110.75      133.12     63.78 o 
 -11  10  10       33.06       20.30     28.81 o 
 -10  10  10      108.20       68.45     42.09 o 
  -9  10  10      112.28      106.14     49.28 o 
  -8  10  10      161.97      167.52     62.16 o 
  -7  10  10       74.64       67.43     20.13 o 
  -6  10  10       74.12       75.07     21.05 o 
  -5  10  10      437.08      463.87     34.98 o 
  -4  10  10       52.38       53.55     17.08 o 
  -3  10  10       78.86       75.09     25.20 o 
  -2  10  10       69.23       75.38     20.55 o 
  -1  10  10      113.30      130.89     21.83 o 
   0  10  10       95.28      103.32     35.63 o 
   1  10  10       35.47       10.09     17.56 o 
   2  10  10       48.02       77.64     20.46 o 
   3  10  10        4.88       20.41     18.21 o 
   4  10  10      105.16      136.05     27.96 o 
   5  10  10       28.83        3.94     26.41 o 
   6  10  10       14.56       35.69     24.77 o 
   7  10  10       23.78        3.62     44.15 o 
   8  10  10       83.72       42.27     26.20 o 
   9  10  10       97.13       74.06     38.02 o 
  10  10  10      140.12      179.66     32.04 o 
 -13  11  10       93.61       75.16     33.71 o 
 -12  11  10      100.56       69.60     54.46 o 
 -11  11  10       13.50      -43.93     44.20 o 
 -10  11  10       45.94       36.10     33.02 o 
  -9  11  10       12.41      -18.63     43.76 o 
  -8  11  10       44.87       53.23     36.55 o 
  -7  11  10        4.03        7.94     31.11 o 
  -6  11  10      189.90      154.26     38.27 o 
  -5  11  10       23.25       11.33     28.08 o 
  -4  11  10       26.97      -24.25     24.25 o 
  -3  11  10        2.69       17.35     32.42 o 
  -2  11  10       42.34       25.87     25.63 o 
  -1  11  10       54.62       34.43     24.07 o 
   0  11  10      119.59      131.45     28.04 o 
   1  11  10       32.97       37.86     24.20 o 
   2  11  10       60.45      102.05     27.16 o 
   3  11  10       22.49       44.90     24.83 o 
   4  11  10       44.85       65.78     26.02 o 
   5  11  10       88.75       72.44     27.34 o 
   6  11  10       27.20       45.54     26.28 o 
   7  11  10      220.94      263.29     36.69 o 
  -9  12  10      165.00      198.39     79.87 o 
  -8  12  10      155.23      110.50     38.41 o 
  -7  12  10       23.37      -24.19    110.79 o 
  -6  12  10       28.66        7.42     31.87 o 
  -5  12  10      101.09      155.76     38.90 o 
  -4  12  10       40.14       30.59     35.50 o 
  -3  12  10       76.61       90.87     36.13 o 
  -2  12  10       52.00       50.87     32.88 o 
  -1  12  10       11.85       -8.47     31.53 o 
   0  12  10        0.53        0.95     54.63 o 
   1  12  10        2.52      -25.51     83.75 o 
   2  12  10       35.50       11.10     38.65 o 
   3  12  10       52.47       13.94     34.56 o 
 -24   0  11       35.94       12.53     58.08 o 
 -23   0  11       19.03       38.84     46.04 o 
 -22   0  11        6.07       14.38     22.29 o 
 -21   0  11        3.13       10.78     20.85 o 
 -20   0  11        3.09       23.08     31.03 o 
 -19   0  11       15.15       21.87     18.53 o 
 -18   0  11       34.81       44.76     19.11 o 
 -17   0  11      145.51      203.07     31.22 o 
 -16   0  11      383.63      466.83     45.68 o 
 -15   0  11      118.69      132.20     24.76 o 
 -14   0  11       31.60       47.97     18.78 o 
 -13   0  11     1957.45     1925.16    106.07 o 
 -12   0  11       25.86       67.30     18.98 o 
 -11   0  11       50.01       82.15     18.69 o 
 -10   0  11      630.38      639.52     33.44 o 
  -9   0  11     1894.18     1983.89     37.89 o 
  -8   0  11     1856.53     2073.11     54.34 o 
  -7   0  11     2132.17     2283.42     34.01 o 
  -6   0  11       14.92       -3.73      6.84 o 
  -5   0  11     1287.13     1385.23     19.76 o 
  -4   0  11      653.96      638.68     37.36 o 
  -3   0  11       87.44       69.33     17.52 o 
  -2   0  11       85.29       70.29     17.43 o 
  -1   0  11      227.49      223.61     27.29 o 
   0   0  11       16.03       15.48     12.36 o 
   1   0  11      341.47      313.55     16.73 o 
   2   0  11       58.76       66.89      9.97 o 
   3   0  11      142.93      120.02     14.04 o 
   4   0  11      296.66      286.24     24.96 o 
   5   0  11        3.33      -12.80     15.88 o 
   6   0  11       48.19       50.38     42.64 o 
   7   0  11      385.00      331.86     36.24 o 
   8   0  11       89.76       66.30     30.56 o 
   9   0  11        6.15        8.70     18.85 o 
  10   0  11       22.83        4.69     23.05 o 
  11   0  11       13.35       28.74     21.63 o 
  12   0  11      169.78      198.01     30.72 o 
  13   0  11       93.17      140.80     28.88 o 
  14   0  11        0.15        5.70     21.08 o 
  15   0  11       12.85       63.00     40.52 o 
  16   0  11        9.06       43.99     27.63 o 
  17   0  11      127.93      150.14     47.81 o 
 -24   1  11       97.36      116.96     24.71 o 
 -23   1  11       89.50       73.32     23.41 o 
 -22   1  11       40.02       18.79     17.89 o 
 -21   1  11      382.91      414.40     26.73 o 
 -20   1  11       12.76        5.76     13.08 o 
 -19   1  11       58.75       37.81     27.10 o 
 -18   1  11        6.97      -11.14     11.14 o 
 -17   1  11      106.63      118.50     16.60 o 
 -16   1  11      173.46      190.77     20.60 o 
 -15   1  11      369.36      339.11     28.03 o 
 -14   1  11       49.25       52.23     13.35 o 
 -13   1  11      376.89      335.18     23.25 o 
 -12   1  11      121.14       84.24     14.86 o 
 -11   1  11       34.75       41.21     11.40 o 
 -10   1  11       53.01       39.90     10.42 o 
  -9   1  11      894.25      956.74     23.63 o 
  -8   1  11       62.75       59.30      8.03 o 
  -7   1  11      230.99      266.71     11.04 o 
  -6   1  11      923.53      868.50     23.53 o 
  -5   1  11      975.48      984.89     19.09 o 
  -4   1  11     1538.32     1489.59     22.87 o 
  -3   1  11      634.58      651.84     18.02 o 
  -2   1  11       15.02       18.54      6.72 o 
  -1   1  11      852.89      933.84     16.78 o 
   0   1  11      350.14      353.35     13.62 o 
   1   1  11     1514.12     1430.76     17.11 o 
   2   1  11      126.22      127.15      8.16 o 
   3   1  11      304.95      336.87     13.83 o 
   4   1  11      354.79      374.06     19.45 o 
   5   1  11     1591.97     1597.27     32.85 o 
   6   1  11      460.61      467.46     23.81 o 
   7   1  11      371.85      380.72     23.46 o 
   8   1  11     2261.22     2010.92     40.86 o 
   9   1  11       20.35        1.02     14.11 o 
  10   1  11      121.56      123.06     18.19 o 
  11   1  11       11.45       18.60     15.22 o 
  12   1  11      162.47      182.87     21.19 o 
  13   1  11       73.71       71.41     17.77 o 
  14   1  11       52.07       83.53     18.57 o 
  15   1  11      152.17      201.89     23.94 o 
  16   1  11      321.86      375.45     35.49 o 
  17   1  11      147.39      158.39     27.70 o 
 -23   2  11       53.31       72.51     20.37 o 
 -22   2  11        9.11      -17.24     17.24 o 
 -21   2  11      109.05      138.19     20.51 o 
 -20   2  11       52.12       38.30     16.49 o 
 -19   2  11      169.04      191.32     20.74 o 
 -18   2  11      198.00      208.13     21.14 o 
 -17   2  11      103.52      118.11     16.95 o 
 -16   2  11       22.57        9.51     11.09 o 
 -15   2  11      159.22      172.29     19.56 o 
 -14   2  11      459.36      491.01     26.46 o 
 -13   2  11      218.84      175.66     18.92 o 
 -12   2  11      277.37      315.00     21.70 o 
 -11   2  11      232.18      230.34     18.16 o 
 -10   2  11        3.18       -3.30      7.74 o 
  -9   2  11     1017.23     1072.78     26.83 o 
  -8   2  11      884.60      917.11     20.82 o 
  -7   2  11      199.18      214.85     11.08 o 
  -6   2  11     1465.39     1468.34     19.28 o 
  -5   2  11      307.47      332.81     10.46 o 
  -4   2  11       75.03       72.42      8.67 o 
  -3   2  11       30.99       39.18      7.30 o 
  -2   2  11      239.87      231.82     12.21 o 
  -1   2  11      367.07      384.38     14.56 o 
   0   2  11      446.05      475.22     10.96 o 
   1   2  11      423.12      371.22     14.64 o 
   2   2  11      331.69      327.61     12.37 o 
   3   2  11       76.25       66.91     13.05 o 
   4   2  11      793.85      844.23     25.40 o 
   5   2  11     1132.45     1110.89     29.10 o 
   6   2  11     1027.02      919.54     40.67 o 
   7   2  11     1020.50     1022.82     47.98 o 
   8   2  11       25.10       11.90     12.93 o 
   9   2  11      133.03      135.13     17.85 o 
  10   2  11       68.14       49.36     16.03 o 
  11   2  11       16.68       33.39     27.68 o 
  12   2  11      178.48      216.53     26.71 o 
  13   2  11      439.51      531.89     37.66 o 
  14   2  11       94.32      128.63     37.87 o 
  15   2  11       31.26       15.47     20.29 o 
  16   2  11       81.27       88.45     25.01 o 
  17   2  11      184.53      241.52     32.29 o 
 -23   3  11       11.47       21.31     18.13 o 
 -22   3  11        8.84       17.60     31.54 o 
 -21   3  11       44.47       40.67     15.95 o 
 -20   3  11       81.73       79.78     21.08 o 
 -19   3  11       45.09       88.25     15.67 o 
 -18   3  11       95.32       82.28     16.07 o 
 -17   3  11      182.93      204.95     20.00 o 
 -16   3  11      143.10      144.16     17.36 o 
 -15   3  11      170.77      185.88     18.01 o 
 -14   3  11       62.90       64.89     13.70 o 
 -13   3  11      540.65      455.62     26.34 o 
 -12   3  11      428.61      449.06     25.54 o 
 -11   3  11      350.71      355.66     22.19 o 
 -10   3  11       72.92       74.16     12.34 o 
  -9   3  11      227.82      266.03     20.76 o 
  -8   3  11      183.31      196.70     15.27 o 
  -7   3  11      579.89      578.91     18.06 o 
  -6   3  11      960.31      914.16     19.49 o 
  -5   3  11      426.55      405.36     13.88 o 
  -4   3  11      221.43      202.69      9.72 o 
  -3   3  11      195.78      192.89      9.09 o 
  -2   3  11      863.80      880.14     14.68 o 
  -1   3  11       44.51       57.27      6.71 o 
   0   3  11       41.73       34.29      6.87 o 
   1   3  11      929.87      944.39     18.91 o 
   2   3  11       58.78       54.53      9.53 o 
   3   3  11       11.92        3.73     11.31 o 
   4   3  11      395.62      409.14     20.68 o 
   5   3  11       93.94      101.23     15.79 o 
   6   3  11       63.32       68.32     18.63 o 
   7   3  11      743.64      717.29     52.32 o 
   8   3  11      123.48      114.29     20.99 o 
   9   3  11        8.40       -6.01     16.22 o 
  10   3  11      122.05      132.65     24.55 o 
  11   3  11       49.35       41.75     20.57 o 
  12   3  11       23.27       28.24     19.78 o 
  13   3  11      111.07      101.85     24.11 o 
  14   3  11       73.12       75.93     38.06 o 
  15   3  11        3.72       27.46     22.09 o 
  16   3  11       75.60       58.84     25.14 o 
  17   3  11      222.77      182.01     41.18 o 
 -23   4  11       39.40      121.24     60.26 o 
 -22   4  11       33.04       52.85     26.50 o 
 -21   4  11       10.46        6.85     15.83 o 
 -20   4  11      148.00      146.57     22.88 o 
 -19   4  11       15.64        6.41     13.05 o 
 -18   4  11       29.09       43.41     14.50 o 
 -17   4  11        6.09       21.30     12.26 o 
 -16   4  11       60.82       33.25     20.02 o 
 -15   4  11      142.81      147.72     17.21 o 
 -14   4  11      214.40      239.86     19.92 o 
 -13   4  11       71.22      107.82     14.24 o 
 -12   4  11       83.82       89.74     17.18 o 
 -11   4  11      240.05      271.26     20.71 o 
 -10   4  11      192.24      195.45     19.92 o 
  -9   4  11      214.70      226.82     19.04 o 
  -8   4  11      317.52      348.12     19.88 o 
  -7   4  11        0.52       -2.25      7.86 o 
  -6   4  11     2778.63     2774.00     39.32 o 
  -5   4  11      208.05      209.19     12.50 o 
  -4   4  11      199.64      189.76     11.59 o 
  -3   4  11      222.61      246.08     12.32 o 
  -2   4  11      192.12      205.57     11.52 o 
  -1   4  11      702.10      698.74     17.11 o 
   0   4  11      145.60      154.37     13.46 o 
   1   4  11      349.88      382.34     22.27 o 
   2   4  11      572.99      537.36     23.13 o 
   3   4  11      365.20      435.88     38.15 o 
   4   4  11      161.29      137.53     23.09 o 
   5   4  11        8.02       -8.58     15.94 o 
   6   4  11     1497.50     1499.33     47.68 o 
   7   4  11      709.96      747.62     34.85 o 
   8   4  11      187.07      249.09     32.08 o 
   9   4  11      101.84      107.03     22.00 o 
  10   4  11      166.61      184.58     25.88 o 
  11   4  11      166.76      240.27     37.74 o 
  12   4  11       15.45       21.96     20.57 o 
  13   4  11      243.67      279.48     31.69 o 
  14   4  11        4.65      -15.12     20.36 o 
  15   4  11       45.32       82.12     25.74 o 
  16   4  11       61.38       45.52     24.39 o 
 -22   5  11        4.58       27.82     15.46 o 
 -21   5  11        3.55       -6.08     15.56 o 
 -20   5  11      209.60      212.60     26.23 o 
 -19   5  11       86.19       82.90     19.09 o 
 -18   5  11       20.66       20.21     17.62 o 
 -17   5  11       13.10        3.84     12.52 o 
 -16   5  11       80.23       73.75     15.70 o 
 -15   5  11       33.30       64.52     13.99 o 
 -14   5  11      429.18      429.68     29.06 o 
 -13   5  11       60.06       63.51     13.93 o 
 -12   5  11       25.66       22.09     11.19 o 
 -11   5  11      392.91      435.59     25.20 o 
 -10   5  11       19.29       22.81     10.57 o 
  -9   5  11       17.54       10.33     10.14 o 
  -8   5  11      355.87      393.58     31.67 o 
  -7   5  11     1460.33     1379.59     31.24 o 
  -6   5  11     1136.16     1108.91     27.45 o 
  -5   5  11      318.44      298.19     16.77 o 
  -4   5  11      280.82      281.98     21.23 o 
  -3   5  11       59.27      101.31     15.40 o 
  -2   5  11      109.88       85.87     23.26 o 
  -1   5  11      177.43      181.12     18.47 o 
   0   5  11      202.78      181.50     27.14 o 
   1   5  11      169.88      198.58     22.79 o 
   2   5  11      149.73       81.34     19.15 o 
   3   5  11       69.47       65.32     18.35 o 
   4   5  11      469.57      416.98     28.41 o 
   5   5  11      131.30      123.82     20.64 o 
   6   5  11      201.22      192.56     23.67 o 
   7   5  11       43.94       35.70     18.23 o 
   8   5  11      407.53      413.27     32.44 o 
   9   5  11      177.57      188.42     44.57 o 
  10   5  11       36.53       53.21     21.02 o 
  11   5  11       31.56       53.04     21.04 o 
  12   5  11       34.44       70.76     24.34 o 
  13   5  11       53.33      116.76     36.53 o 
  14   5  11        2.05       18.20     34.82 o 
  15   5  11        0.52      -15.85     33.55 o 
 -21   6  11       46.64       32.47     17.49 o 
 -20   6  11       20.14       29.04     16.84 o 
 -19   6  11       45.99       89.96     31.07 o 
 -18   6  11       84.13       90.90     19.83 o 
 -17   6  11       34.72       26.04     14.68 o 
 -16   6  11       18.50       38.15     16.46 o 
 -15   6  11      290.42      259.01     21.70 o 
 -14   6  11       61.97       52.80     14.61 o 
 -13   6  11        6.20        2.28     11.36 o 
 -12   6  11      226.11      220.54     19.14 o 
 -11   6  11      299.40      292.60     19.75 o 
 -10   6  11      112.38      126.76     14.72 o 
  -9   6  11       88.50       79.82     13.30 o 
  -8   6  11      584.48      560.76     21.99 o 
  -7   6  11      103.82      115.33     16.53 o 
  -6   6  11      494.05      518.51     28.76 o 
  -5   6  11      139.12      135.52     19.03 o 
  -4   6  11       56.99       66.59     16.19 o 
  -3   6  11       30.58       42.53     19.80 o 
  -2   6  11      100.60       88.33     17.39 o 
  -1   6  11       35.96       40.92     14.86 o 
   0   6  11       99.24       93.93     21.38 o 
   1   6  11      762.56      749.17     29.06 o 
   2   6  11      541.73      537.06     31.18 o 
   3   6  11      473.70      453.01     36.88 o 
   4   6  11      314.83      323.38     27.40 o 
   5   6  11       49.28       45.84     18.56 o 
   6   6  11      236.55      251.03     26.56 o 
   7   6  11      405.89      460.55     33.96 o 
   8   6  11       20.99       10.78     18.96 o 
   9   6  11      106.66      110.04     22.82 o 
  10   6  11       46.62       62.90     26.94 o 
  11   6  11      107.10      127.72     25.55 o 
  12   6  11       19.36       11.85     21.36 o 
  13   6  11       56.45       49.41     24.45 o 
  14   6  11       67.53       84.72     26.85 o 
  15   6  11       20.29       29.35     28.74 o 
 -20   7  11       57.43       78.70     21.00 o 
 -19   7  11       86.25       85.30     28.65 o 
 -18   7  11       36.23        2.61     20.93 o 
 -17   7  11        7.04        8.17     13.42 o 
 -16   7  11      136.20      128.31     46.06 o 
 -15   7  11      188.29      189.91     19.54 o 
 -14   7  11      317.91      313.51     23.11 o 
 -13   7  11        0.45        2.38     19.28 o 
 -12   7  11       38.66       52.95     14.70 o 
 -11   7  11       24.99        2.37     11.75 o 
 -10   7  11       49.44       66.29     16.88 o 
  -9   7  11      233.94      249.34     29.56 o 
  -8   7  11      119.03      122.97     18.11 o 
  -7   7  11      201.18      224.69     20.73 o 
  -6   7  11       87.23      109.91     17.45 o 
  -5   7  11      289.51      319.27     23.07 o 
  -4   7  11      100.38      103.78     16.54 o 
  -3   7  11        6.47       -7.35     18.15 o 
  -2   7  11       11.20        0.97     14.52 o 
  -1   7  11      222.80      236.80     32.34 o 
   0   7  11      163.82      133.78     19.88 o 
   1   7  11       52.58       71.38     20.69 o 
   2   7  11       76.89       51.99     19.10 o 
   3   7  11      206.83      232.38     25.85 o 
   4   7  11       25.91       38.36     19.79 o 
   5   7  11      420.27      436.81     33.15 o 
   6   7  11        3.37      -16.20     17.75 o 
   7   7  11       21.10      -17.63     18.00 o 
   8   7  11      389.16      344.97     32.77 o 
   9   7  11      232.26      235.34     30.05 o 
  10   7  11       52.69       17.96     21.99 o 
  11   7  11       44.33       63.99     24.56 o 
  12   7  11      185.17      219.55     32.15 o 
  13   7  11       66.76      139.91     34.69 o 
  14   7  11        2.47       25.45     28.94 o 
 -19   8  11      120.39      176.02     33.01 o 
 -18   8  11      171.98      191.50     45.41 o 
 -17   8  11       94.59      152.32     27.19 o 
 -16   8  11      243.17      262.19     25.73 o 
 -15   8  11      219.37      281.03     49.33 o 
 -14   8  11       70.11       79.68     22.16 o 
 -13   8  11      280.53      301.22     26.24 o 
 -12   8  11       31.55       27.61     21.38 o 
 -11   8  11       26.40      -13.56     13.56 o 
 -10   8  11      107.04      121.97     19.66 o 
  -9   8  11       19.07       -0.35     21.39 o 
  -8   8  11      491.28      483.28     29.76 o 
  -7   8  11      433.99      448.52     28.37 o 
  -6   8  11       20.61       26.29     14.65 o 
  -5   8  11       33.31       54.22     15.21 o 
  -4   8  11        7.97        2.84     12.55 o 
  -3   8  11      158.05      144.62     19.23 o 
  -2   8  11      294.71      273.28     25.56 o 
  -1   8  11      193.64      235.87     31.60 o 
   0   8  11       23.43       16.14     15.69 o 
   1   8  11      238.23      229.29     23.12 o 
   2   8  11       49.10       25.36     19.55 o 
   3   8  11      160.33      129.02     24.68 o 
   4   8  11      162.22      170.21     26.16 o 
   5   8  11       37.89        5.67     20.04 o 
   6   8  11       17.30       11.43     20.09 o 
   7   8  11      326.50      319.42     32.84 o 
   8   8  11      162.98      130.80     28.07 o 
   9   8  11       92.88       17.73     34.57 o 
  10   8  11        1.65       12.10     22.70 o 
  11   8  11        7.11      -26.02     26.02 o 
  12   8  11       53.20       31.65     46.67 o 
 -17   9  11       78.01       58.24     34.79 o 
 -16   9  11       22.60       -1.80     70.46 o 
 -15   9  11       11.30       35.82     33.51 o 
 -14   9  11       50.84       81.89     48.89 o 
 -13   9  11       30.65       -8.81     41.64 o 
 -12   9  11      127.68      174.39     25.75 o 
 -11   9  11        7.27      -12.20     14.91 o 
 -10   9  11      134.75      131.95     20.99 o 
  -9   9  11      123.32      124.03     20.61 o 
  -8   9  11       55.58       61.52     17.37 o 
  -7   9  11       38.29       37.13     16.14 o 
  -6   9  11       65.98       59.70     17.47 o 
  -5   9  11      166.54      129.19     20.30 o 
  -4   9  11       18.92       20.42     15.11 o 
  -3   9  11      121.15      142.12     20.33 o 
  -2   9  11      119.77      125.94     18.00 o 
  -1   9  11       83.95       73.76     18.93 o 
   0   9  11       47.75       49.70     25.36 o 
   1   9  11       94.22      107.51     20.50 o 
   2   9  11       18.20       23.51     17.49 o 
   3   9  11       49.68       23.83     18.27 o 
   4   9  11       18.72       43.23     18.66 o 
   5   9  11       95.75      113.92     21.90 o 
   6   9  11        8.44      -16.29     17.89 o 
   7   9  11      247.44      237.17     27.35 o 
   8   9  11      183.84      201.68     29.29 o 
   9   9  11        1.99       56.11     26.13 o 
  10   9  11       12.69       30.63     32.24 o 
  11   9  11       10.99       14.02     50.62 o 
 -15  10  11       40.19       56.27     92.48 o 
 -14  10  11       13.09        2.21     31.04 o 
 -13  10  11      355.59      281.35     61.02 o 
 -12  10  11      122.54      121.69     44.18 o 
 -11  10  11       78.54       87.03     35.38 o 
 -10  10  11      122.17      146.74     35.56 o 
  -9  10  11       90.91      140.76     66.16 o 
  -8  10  11      244.92      241.72     29.76 o 
  -7  10  11      115.13      103.36     20.21 o 
  -6  10  11       27.59       18.71     16.54 o 
  -5  10  11       74.63       68.83     19.12 o 
  -4  10  11       40.18       51.03     18.90 o 
  -3  10  11       18.38       31.46     19.36 o 
  -2  10  11        4.43        4.17     19.07 o 
  -1  10  11       41.85       87.38     20.99 o 
   0  10  11        7.45       19.87     17.93 o 
   1  10  11       12.48       26.64     19.09 o 
   2  10  11       51.55       65.78     20.54 o 
   3  10  11       94.83      136.61     24.96 o 
   4  10  11      144.25       79.83     24.14 o 
   5  10  11        0.31       -3.89     26.68 o 
   6  10  11      195.37      134.10     29.09 o 
   7  10  11       84.36       85.70     28.11 o 
   8  10  11       69.10       71.58     27.62 o 
   9  10  11       93.82      185.40     31.39 o 
 -13  11  11        7.64       27.70     50.26 o 
 -12  11  11       78.39       73.62     56.11 o 
 -11  11  11       76.26      102.28     38.00 o 
 -10  11  11       62.60      108.04     35.58 o 
  -9  11  11       59.91       91.22     34.63 o 
  -8  11  11       76.74       19.22     64.02 o 
  -7  11  11       87.82      111.24     35.26 o 
  -6  11  11       88.62      124.48     36.55 o 
  -5  11  11       47.77       49.43     33.46 o 
  -4  11  11       15.74        4.24     28.55 o 
  -3  11  11      165.16      114.42     27.77 o 
  -2  11  11      230.97      226.23     31.75 o 
  -1  11  11      214.13      216.06     31.10 o 
   0  11  11       25.39       19.00     30.92 o 
   1  11  11       36.72       77.54     29.52 o 
   2  11  11       10.88        5.04     27.49 o 
   3  11  11       40.93       56.10     26.86 o 
   4  11  11        9.99       52.37     25.61 o 
   5  11  11      144.55      165.48     30.93 o 
   6  11  11      102.08      150.09     30.55 o 
  -8  12  11       20.13      -15.80     31.59 o 
  -7  12  11       18.32       20.77     51.08 o 
  -6  12  11        1.62        8.18     37.71 o 
  -5  12  11        4.50       24.62     31.69 o 
  -4  12  11       86.23       69.27     35.44 o 
  -3  12  11        0.54      -48.92     61.23 o 
  -2  12  11       18.37       36.09     40.87 o 
  -1  12  11        1.70      -28.87     28.87 o 
   0  12  11        4.86       -5.56     29.41 o 
   1  12  11       13.53       31.43     31.04 o 
   2  12  11       57.29       74.03     27.71 o 
 -24   0  12        2.42      -38.45     38.45 o 
 -23   0  12        2.69       10.55     22.47 o 
 -22   0  12        0.73       16.08     20.88 o 
 -21   0  12      203.78      187.76     33.72 o 
 -20   0  12      293.41      295.23     40.16 o 
 -19   0  12       26.34      -10.11     41.31 o 
 -18   0  12        5.34       -9.50     33.09 o 
 -17   0  12      228.71      207.18     31.14 o 
 -16   0  12       87.07       68.23     20.92 o 
 -15   0  12       10.30        6.12     15.69 o 
 -14   0  12      258.73      228.60     51.40 o 
 -13   0  12        9.78       14.66     16.67 o 
 -12   0  12        0.68       -4.63     12.39 o 
 -11   0  12       30.95       14.79     14.30 o 
 -10   0  12      314.96      359.65     40.17 o 
  -9   0  12      322.19      347.18     26.79 o 
  -8   0  12        3.51        4.38      8.54 o 
  -7   0  12     1146.50     1104.65     24.89 o 
  -6   0  12      838.66      787.18     19.74 o 
  -5   0  12        8.80       13.15     12.26 o 
  -4   0  12        7.32       -6.72     10.06 o 
  -3   0  12       36.29       18.27     14.06 o 
  -2   0  12      205.90      244.63     29.54 o 
  -1   0  12      162.93      166.43     25.67 o 
   0   0  12        5.69       -0.98     11.96 o 
   1   0  12        0.21       -8.59     11.93 o 
   2   0  12      129.39      159.90     17.34 o 
   3   0  12      405.60      429.12     22.18 o 
   4   0  12      927.41      799.66     50.26 o 
   5   0  12     4178.54     3753.00     69.67 o 
   6   0  12     3038.65     2866.17     63.87 o 
   7   0  12       18.84       83.02     21.91 o 
   8   0  12      663.86      591.60     37.75 o 
   9   0  12        1.69        8.18     20.36 o 
  10   0  12      119.20      184.27     29.25 o 
  11   0  12        8.12       -1.89     32.23 o 
  12   0  12      327.01      348.14     37.07 o 
  13   0  12        6.58       29.20     22.45 o 
  14   0  12       94.92       78.85     27.69 o 
  15   0  12        1.13       51.85     28.58 o 
  16   0  12       33.71       62.22     59.32 o 
 -23   1  12       32.28       -1.56     16.45 o 
 -22   1  12       76.65       86.60     20.47 o 
 -21   1  12      368.89      421.91     29.26 o 
 -20   1  12      474.38      561.38     34.61 o 
 -19   1  12       22.50       32.76     16.30 o 
 -18   1  12       31.68       48.35     15.77 o 
 -17   1  12      119.24      135.79     21.94 o 
 -16   1  12       31.12       41.93     14.13 o 
 -15   1  12        4.63       -6.56     14.87 o 
 -14   1  12      352.65      345.04     23.95 o 
 -13   1  12       19.15        1.82      9.74 o 
 -12   1  12      175.83      168.20     17.51 o 
 -11   1  12       16.71       47.03     14.43 o 
 -10   1  12       59.48       86.79     12.80 o 
  -9   1  12      172.03      178.56     15.08 o 
  -8   1  12       14.98       15.15      6.51 o 
  -7   1  12      269.18      249.00     11.03 o 
  -6   1  12      688.83      613.05     12.44 o 
  -5   1  12     1283.37     1292.72     30.24 o 
  -4   1  12      465.17      467.41     13.88 o 
  -3   1  12       84.35       78.88      9.46 o 
  -2   1  12      204.36      233.92     14.15 o 
  -1   1  12        9.79       -3.54      5.98 o 
   0   1  12      120.74      137.51     10.68 o 
   1   1  12      198.68      171.96      8.98 o 
   2   1  12      475.83      466.52     13.05 o 
   3   1  12      437.48      467.32     17.96 o 
   4   1  12      116.39      152.58     15.47 o 
   5   1  12       45.56       53.76     14.47 o 
   6   1  12       30.59       14.23     14.03 o 
   7   1  12      529.55      506.70     25.58 o 
   8   1  12      782.90      720.52     29.22 o 
   9   1  12       11.71       10.59     13.81 o 
  10   1  12      114.43      109.21     19.19 o 
  11   1  12       35.29       24.91     14.73 o 
  12   1  12      165.61      183.45     21.15 o 
  13   1  12      574.06      692.76     34.46 o 
  14   1  12       29.34        9.95     26.01 o 
  15   1  12      177.03      180.50     28.36 o 
  16   1  12        2.61        8.05     27.59 o 
 -23   2  12       36.20       64.58     36.56 o 
 -22   2  12       93.57      140.59     20.99 o 
 -21   2  12      397.07      432.59     29.75 o 
 -20   2  12      145.69      146.24     20.41 o 
 -19   2  12       33.96       43.36     26.10 o 
 -18   2  12       11.97       15.24     13.27 o 
 -17   2  12       80.53       77.41     18.35 o 
 -16   2  12       82.34       94.52     17.35 o 
 -15   2  12      168.51      180.42     19.63 o 
 -14   2  12       17.07       14.32     12.22 o 
 -13   2  12      101.55       70.58     14.07 o 
 -12   2  12      320.26      414.57     23.13 o 
 -11   2  12      109.37      128.34     15.53 o 
 -10   2  12     1952.22     1948.28     37.29 o 
  -9   2  12      259.91      298.29     24.16 o 
  -8   2  12       92.32      123.93     12.13 o 
  -7   2  12     1502.49     1480.19     23.96 o 
  -6   2  12      149.87      164.24      9.13 o 
  -5   2  12        2.96       -4.79      4.79 o 
  -4   2  12       66.61       69.83      9.30 o 
  -3   2  12      212.86      208.12     12.28 o 
  -2   2  12      303.54      289.52     14.00 o 
  -1   2  12      104.69       95.14     14.97 o 
   0   2  12      284.28      308.77     13.20 o 
   1   2  12      176.56      169.63     13.56 o 
   2   2  12      161.26      145.62     11.07 o 
   3   2  12      152.09      175.56     15.50 o 
   4   2  12      211.40      199.37     17.29 o 
   5   2  12     2337.19     2160.88     38.77 o 
   6   2  12     1233.65     1172.13     31.63 o 
   7   2  12      300.29      277.04     20.72 o 
   8   2  12      536.90      532.26     32.58 o 
   9   2  12       52.87       48.21     15.52 o 
  10   2  12        8.63       35.32     18.38 o 
  11   2  12      113.13      141.52     24.01 o 
  12   2  12      257.59      280.25     29.38 o 
  13   2  12       27.65       34.59     20.84 o 
  14   2  12      571.99      635.75     42.18 o 
  15   2  12       33.78       36.74     26.32 o 
  16   2  12       83.37      121.93     25.88 o 
 -23   3  12        8.86       50.74     30.34 o 
 -22   3  12       43.87       60.60     18.45 o 
 -21   3  12      151.20      159.09     39.36 o 
 -20   3  12      196.23      237.37     28.05 o 
 -19   3  12       65.01       79.34     17.87 o 
 -18   3  12       39.72       42.49     15.85 o 
 -17   3  12      218.96      262.77     24.54 o 
 -16   3  12       41.81       41.92     14.25 o 
 -15   3  12      511.34      545.13     32.15 o 
 -14   3  12      269.51      294.66     23.19 o 
 -13   3  12      105.61       98.70     20.68 o 
 -12   3  12       52.25       32.03     14.20 o 
 -11   3  12      136.63      112.24     15.34 o 
 -10   3  12       94.05      118.45     14.61 o 
  -9   3  12       29.22       25.38     10.01 o 
  -8   3  12      608.54      649.44     28.11 o 
  -7   3  12      420.03      406.41     15.74 o 
  -6   3  12      562.80      616.54     18.91 o 
  -5   3  12       52.74       58.68      8.19 o 
  -4   3  12      263.20      277.64     12.13 o 
  -3   3  12        2.25        3.00      6.11 o 
  -2   3  12      105.91      127.57      8.10 o 
  -1   3  12       62.89       63.30      7.98 o 
   0   3  12       29.34       34.71     11.82 o 
   1   3  12       34.84       19.36      8.02 o 
   2   3  12       32.25       36.88     10.56 o 
   3   3  12       44.30       82.23     16.97 o 
   4   3  12      748.28      772.65     34.09 o 
   5   3  12      422.52      435.39     27.37 o 
   6   3  12      226.23      245.02     24.90 o 
   7   3  12       31.43       21.15     17.05 o 
   8   3  12      116.55      124.45     21.48 o 
   9   3  12       64.23       72.12     20.35 o 
  10   3  12       63.70       94.77     22.45 o 
  11   3  12      109.22       87.14     22.01 o 
  12   3  12       36.29       51.62     21.90 o 
  13   3  12       40.20       50.18     22.87 o 
  14   3  12      247.50      266.63     40.52 o 
  15   3  12       78.91      100.56     25.71 o 
  16   3  12       12.47       21.44     21.84 o 
 -22   4  12       15.51      -16.92     26.61 o 
 -21   4  12      180.32      182.67     25.10 o 
 -20   4  12      324.32      323.19     26.99 o 
 -19   4  12      135.62      170.69     20.73 o 
 -18   4  12       16.05       18.42     15.91 o 
 -17   4  12       19.11        4.39     13.24 o 
 -16   4  12       39.75       38.34     14.33 o 
 -15   4  12      482.10      458.25     28.60 o 
 -14   4  12       82.49       64.29     14.83 o 
 -13   4  12      537.28      502.47     28.36 o 
 -12   4  12       28.49       16.74     11.11 o 
 -11   4  12       73.95       66.37     13.66 o 
 -10   4  12      170.41      199.79     20.61 o 
  -9   4  12       79.57       84.02     13.28 o 
  -8   4  12      565.84      589.14     25.11 o 
  -7   4  12      375.00      367.16     19.60 o 
  -6   4  12      711.77      718.63     22.18 o 
  -5   4  12      148.74      142.45     12.82 o 
  -4   4  12      211.11      244.23     15.41 o 
  -3   4  12      274.86      270.50     12.75 o 
  -2   4  12      790.90      780.82     18.08 o 
  -1   4  12      419.57      413.81     18.41 o 
   0   4  12      392.12      346.94     21.25 o 
   1   4  12      107.67       86.37     14.94 o 
   2   4  12       32.19       25.59     13.06 o 
   3   4  12       74.62      101.77     26.11 o 
   4   4  12       37.15       60.84     20.75 o 
   5   4  12      856.73      731.74     32.27 o 
   6   4  12       79.08       64.55     18.64 o 
   7   4  12     1253.18     1223.89     41.91 o 
   8   4  12      102.15      118.62     22.87 o 
   9   4  12       20.19       29.47     19.09 o 
  10   4  12      153.89      178.91     26.22 o 
  11   4  12      132.15      167.37     30.57 o 
  12   4  12       19.55       11.61     21.09 o 
  13   4  12       42.25       57.39     23.66 o 
  14   4  12      572.34      591.29     43.87 o 
  15   4  12       93.73       83.04     26.30 o 
 -22   5  12       64.28        2.92     30.64 o 
 -21   5  12       39.95       38.56     17.66 o 
 -20   5  12       74.44       73.48     20.17 o 
 -19   5  12        9.96       -2.75     17.33 o 
 -18   5  12       26.88       21.69     12.70 o 
 -17   5  12       77.88       76.99     15.89 o 
 -16   5  12      164.74      175.29     19.04 o 
 -15   5  12      370.01      443.30     32.84 o 
 -14   5  12        2.28        4.87     11.17 o 
 -13   5  12      113.02      129.13     18.02 o 
 -12   5  12      135.97      141.67     17.47 o 
 -11   5  12       83.37       76.38     15.59 o 
 -10   5  12      321.72      323.09     37.76 o 
  -9   5  12       90.52       75.75     13.43 o 
  -8   5  12      525.81      480.58     22.89 o 
  -7   5  12      270.29      305.81     19.22 o 
  -6   5  12      406.20      393.89     28.73 o 
  -5   5  12        4.06       11.55      8.12 o 
  -4   5  12      131.90      119.49     17.43 o 
  -3   5  12       64.73       59.99     14.95 o 
  -2   5  12      131.46      114.64     27.79 o 
  -1   5  12      267.26      298.37     25.22 o 
   0   5  12      100.07      101.64     17.23 o 
   1   5  12      146.58      153.85     17.18 o 
   2   5  12      152.03      158.56     23.84 o 
   3   5  12       28.52       31.07     16.83 o 
   4   5  12       69.94       77.12     18.76 o 
   5   5  12       32.91       78.96     20.75 o 
   6   5  12       11.72      -16.09     16.09 o 
   7   5  12      289.90      275.16     27.81 o 
   8   5  12       27.98        8.12     17.76 o 
   9   5  12       48.94        7.68     19.00 o 
  10   5  12       25.46        1.65     20.09 o 
  11   5  12      121.42      156.71     26.49 o 
  12   5  12       38.75       66.70     24.31 o 
  13   5  12        7.93        4.79     22.32 o 
  14   5  12       61.75       91.01     26.85 o 
  15   5  12       14.98       40.82     23.91 o 
 -21   6  12       15.68       55.43     22.17 o 
 -20   6  12      192.65      213.53     26.12 o 
 -19   6  12      113.38      107.84     21.28 o 
 -18   6  12       40.73       59.12     17.01 o 
 -17   6  12       67.05       75.63     16.29 o 
 -16   6  12        4.32        6.10     11.76 o 
 -15   6  12       12.46        6.23     11.55 o 
 -14   6  12      190.48      192.18     18.97 o 
 -13   6  12      428.17      384.95     24.03 o 
 -12   6  12      232.29      209.82     20.62 o 
 -11   6  12       45.20       62.72     13.51 o 
 -10   6  12       75.14       66.49     13.87 o 
  -9   6  12       22.90       25.41     11.82 o 
  -8   6  12      255.19      268.25     24.57 o 
  -7   6  12      731.80      725.01     32.07 o 
  -6   6  12      485.20      487.02     27.74 o 
  -5   6  12       81.45      108.18     18.36 o 
  -4   6  12      111.11      101.01     16.82 o 
  -3   6  12      108.66       97.08     17.40 o 
  -2   6  12      354.68      319.60     24.46 o 
  -1   6  12      444.39      476.17     51.26 o 
   0   6  12      226.94      245.15     22.75 o 
   1   6  12      306.32      301.75     22.34 o 
   2   6  12      395.34      340.70     31.77 o 
   3   6  12        4.62        1.38     16.67 o 
   4   6  12        4.08       -4.77     16.48 o 
   5   6  12      202.20      235.85     26.53 o 
   6   6  12       83.47      103.01     22.31 o 
   7   6  12       67.84       84.96     22.11 o 
   8   6  12       67.37      107.02     44.90 o 
   9   6  12      231.52      230.44     29.28 o 
  10   6  12       49.99       76.57     22.87 o 
  11   6  12      156.68      169.19     27.89 o 
  12   6  12        8.87       21.08     22.14 o 
  13   6  12       17.76       21.25     29.04 o 
  14   6  12       62.77       72.85     25.99 o 
 -20   7  12       92.58      169.77     38.23 o 
 -19   7  12       14.14       38.08     17.39 o 
 -18   7  12       47.72       36.61     16.36 o 
 -17   7  12       16.60       59.28     26.05 o 
 -16   7  12      134.78      113.31     18.17 o 
 -15   7  12       59.62       86.19     15.92 o 
 -14   7  12      236.34      221.37     21.30 o 
 -13   7  12      296.84      310.91     22.69 o 
 -12   7  12      143.78      163.93     19.72 o 
 -11   7  12      308.91      320.98     25.29 o 
 -10   7  12       84.18       79.80     17.59 o 
  -9   7  12       13.92        8.98     15.56 o 
  -8   7  12     1048.77      993.99     38.31 o 
  -7   7  12      355.97      409.24     50.78 o 
  -6   7  12      139.27      156.58     21.24 o 
  -5   7  12       71.89       76.78     17.56 o 
  -4   7  12       10.96       -9.32     14.40 o 
  -3   7  12       64.60       62.32     17.07 o 
  -2   7  12      367.11      364.39     27.53 o 
  -1   7  12      573.85      610.38     41.39 o 
   0   7  12      113.51      155.03     19.12 o 
   1   7  12       56.29       23.97     18.93 o 
   2   7  12      281.09      297.37     27.48 o 
   3   7  12      114.97       94.73     21.26 o 
   4   7  12       72.98       91.88     21.67 o 
   5   7  12      308.66      269.21     28.62 o 
   6   7  12       70.40       65.69     21.89 o 
   7   7  12      142.86      141.85     25.83 o 
   8   7  12       51.90       76.03     26.93 o 
   9   7  12      103.16      143.19     40.10 o 
  10   7  12      121.70      123.68     27.82 o 
  11   7  12        7.03       14.89     23.13 o 
  12   7  12        3.51       36.06     24.11 o 
  13   7  12       47.82       58.65     31.41 o 
 -18   8  12       61.25       81.81     24.32 o 
 -17   8  12       18.67       29.59     26.92 o 
 -16   8  12       29.81       32.20     37.14 o 
 -15   8  12       41.32       32.71     27.01 o 
 -14   8  12       33.76       39.74     17.61 o 
 -13   8  12      258.22      237.98     24.91 o 
 -12   8  12       43.48       49.70     16.29 o 
 -11   8  12       40.43       47.83     31.33 o 
 -10   8  12       16.41        1.52     14.90 o 
  -9   8  12      119.05      142.86     20.74 o 
  -8   8  12       20.49       29.94     15.10 o 
  -7   8  12      365.93      348.36     29.35 o 
  -6   8  12      106.46      108.59     20.26 o 
  -5   8  12       69.43       94.34     19.86 o 
  -4   8  12       80.03       81.08     18.67 o 
  -3   8  12       44.57       16.15     15.75 o 
  -2   8  12       16.61       38.00     17.47 o 
  -1   8  12       71.79       68.43     16.79 o 
   0   8  12       62.71       31.33     39.86 o 
   1   8  12      211.94      177.48     25.48 o 
   2   8  12       97.84       70.43     24.14 o 
   3   8  12       31.67       24.62     20.22 o 
   4   8  12       54.04       51.06     20.37 o 
   5   8  12      112.51       96.14     23.82 o 
   6   8  12       15.36        5.14     27.59 o 
   7   8  12       33.47       10.25     21.53 o 
   8   8  12       38.40       25.11     22.72 o 
   9   8  12      145.08      152.73     29.36 o 
  10   8  12      125.25      103.20     28.83 o 
  11   8  12      198.06      214.18     32.72 o 
 -17   9  12       43.35       42.73     34.52 o 
 -16   9  12      110.34      107.99     52.51 o 
 -15   9  12        2.80       -6.99     31.24 o 
 -14   9  12       32.43       50.85     60.60 o 
 -13   9  12       78.90       68.66     30.70 o 
 -12   9  12       80.16       62.19     18.96 o 
 -11   9  12      216.81      225.23     24.91 o 
 -10   9  12       32.51       24.66     17.09 o 
  -9   9  12       71.82       70.25     18.67 o 
  -8   9  12      190.17      188.42     22.91 o 
  -7   9  12      229.78      220.37     23.50 o 
  -6   9  12       40.13       35.46     21.14 o 
  -5   9  12      148.88      167.02     37.54 o 
  -4   9  12      120.75      118.38     23.90 o 
  -3   9  12       30.02       44.13     22.81 o 
  -2   9  12      181.91      159.53     21.87 o 
  -1   9  12      172.65      175.69     55.47 o 
   0   9  12      135.49      143.73     24.36 o 
   1   9  12       37.05        4.97     19.98 o 
   2   9  12      152.04      107.49     37.08 o 
   3   9  12       14.47       45.33     29.66 o 
   4   9  12      123.82      131.99     26.54 o 
   5   9  12      152.02      174.06     28.36 o 
   6   9  12       55.43       53.08     47.85 o 
   7   9  12       91.30      104.29     26.19 o 
   8   9  12       73.69       54.26     25.80 o 
   9   9  12       94.33      110.21     35.34 o 
  10   9  12       43.12      117.71     35.92 o 
 -15  10  12       55.12       53.63     85.70 o 
 -14  10  12       40.86       -5.34     32.48 o 
 -13  10  12       69.16       66.61     50.13 o 
 -12  10  12       49.14      105.67     34.62 o 
 -11  10  12       28.03       29.89     30.96 o 
 -10  10  12       30.76      -21.89     78.18 o 
  -9  10  12       58.00       36.13     24.34 o 
  -8  10  12       84.80       98.49     20.98 o 
  -7  10  12      309.72      336.51     29.29 o 
  -6  10  12       90.63      108.38     21.37 o 
  -5  10  12      226.11      242.81     35.08 o 
  -4  10  12      220.42      221.61     22.42 o 
  -3  10  12       13.91       20.11     20.35 o 
  -2  10  12        8.65       -8.84     17.46 o 
  -1  10  12       75.73       81.95     20.75 o 
   0  10  12       40.46       45.87     19.92 o 
   1  10  12       99.74       95.42     22.11 o 
   2  10  12        8.78       14.84     18.98 o 
   3  10  12       94.32      137.59     23.90 o 
   4  10  12       20.12        6.53     19.55 o 
   5  10  12       12.05       49.63     21.58 o 
   6  10  12       55.87       -5.66     36.87 o 
   7  10  12       21.66       39.46     36.21 o 
   8  10  12        3.90       31.56     24.45 o 
 -12  11  12       63.22       29.02    111.24 o 
 -11  11  12      107.73      104.16     36.44 o 
 -10  11  12       30.72       24.66     55.89 o 
  -9  11  12        9.62      -20.42     27.87 o 
  -8  11  12       10.58       41.99     40.45 o 
  -7  11  12       94.10      107.14     49.47 o 
  -6  11  12      148.22      125.34     36.22 o 
  -5  11  12       55.74       86.38     24.99 o 
  -4  11  12       67.90       96.21     26.91 o 
  -3  11  12       32.13        2.34     23.68 o 
  -2  11  12      178.77      169.58     30.04 o 
  -1  11  12      120.21      123.24     28.46 o 
   0  11  12        1.86      -11.06     23.37 o 
   1  11  12       34.80       40.26     25.16 o 
   2  11  12       45.72       58.14     30.98 o 
   3  11  12       19.40        2.55     25.91 o 
   4  11  12       32.62       41.90     25.21 o 
   5  11  12       22.47       46.27     25.03 o 
  -7  12  12      263.93      314.37     45.87 o 
  -6  12  12       33.33       33.39     53.30 o 
  -5  12  12      127.62      141.72     39.75 o 
  -4  12  12       81.99       94.87     38.70 o 
  -3  12  12      136.87      173.55     39.11 o 
  -2  12  12      113.92      126.14     39.13 o 
  -1  12  12      186.72      163.69     52.22 o 
   0  12  12       71.65       78.32     33.90 o 
 -23   0  13      212.67      202.31     49.57 o 
 -22   0  13      249.62      252.31     58.57 o 
 -21   0  13      555.71      491.56     49.36 o 
 -20   0  13       76.23       92.90     27.61 o 
 -19   0  13        0.20        4.83     26.60 o 
 -18   0  13        0.00       -9.53     15.56 o 
 -17   0  13       14.54       15.44     40.90 o 
 -16   0  13       10.29       20.43     19.42 o 
 -15   0  13      223.71      230.55     31.13 o 
 -14   0  13        5.08       -3.13     13.85 o 
 -13   0  13       21.69       23.85     15.91 o 
 -12   0  13        5.67        1.25     14.77 o 
 -11   0  13      740.90      786.26     38.51 o 
 -10   0  13      318.80      294.08     26.53 o 
  -9   0  13      688.66      721.30     32.16 o 
  -8   0  13       25.97       36.09     10.17 o 
  -7   0  13     3034.96     3034.89     72.91 o 
  -6   0  13      116.11      105.95     10.70 o 
  -5   0  13      228.86      299.11     34.67 o 
  -4   0  13      536.46      580.57     38.85 o 
  -3   0  13        8.78        5.86     12.43 o 
  -2   0  13       69.73       56.14     18.03 o 
  -1   0  13      208.91      208.81     29.06 o 
   0   0  13       77.99       74.65     11.98 o 
   1   0  13      195.94      197.82     26.03 o 
   2   0  13      511.00      503.64     19.53 o 
   3   0  13      312.01      314.79     48.85 o 
   4   0  13      309.20      269.00     26.70 o 
   5   0  13     1626.19     1363.49     67.07 o 
   6   0  13       17.94       32.96     19.33 o 
   7   0  13       72.37       92.28     23.02 o 
   8   0  13      348.93      381.55     33.61 o 
   9   0  13        9.21       -7.00     19.89 o 
  10   0  13       27.74       77.54     48.77 o 
  11   0  13      297.53      338.84     46.24 o 
  12   0  13      301.35      342.47     37.23 o 
  13   0  13     1283.50     1353.21     60.31 o 
  14   0  13      485.61      504.44     46.63 o 
  15   0  13       10.53       27.20     24.00 o 
  16   0  13        0.95       -4.29     39.45 o 
 -23   1  13        6.75       -9.48     17.66 o 
 -22   1  13       84.26       73.19     28.23 o 
 -21   1  13       99.40      114.90     20.43 o 
 -20   1  13      133.76       94.87     20.14 o 
 -19   1  13       13.25       18.55     13.80 o 
 -18   1  13       14.35       11.10     12.88 o 
 -17   1  13       77.90       79.65     17.34 o 
 -16   1  13       45.83       55.29     15.10 o 
 -15   1  13      306.99      271.50     22.92 o 
 -14   1  13       59.12       79.40     14.98 o 
 -13   1  13      425.16      473.19     26.50 o 
 -12   1  13       33.76       49.08     12.52 o 
 -11   1  13       55.46       70.63     13.75 o 
 -10   1  13      184.20      175.51     15.99 o 
  -9   1  13       95.80       71.04     17.18 o 
  -8   1  13       42.52       26.36     12.28 o 
  -7   1  13      581.74      512.63     13.97 o 
  -6   1  13      103.37      114.24     11.01 o 
  -5   1  13       80.39       76.60      9.22 o 
  -4   1  13       36.62       39.63      7.37 o 
  -3   1  13      132.74      148.30      9.54 o 
  -2   1  13      124.76      116.59     11.49 o 
  -1   1  13      447.44      450.72     15.29 o 
   0   1  13       80.38       83.73     10.02 o 
   1   1  13      187.98      174.80      9.53 o 
   2   1  13      323.14      333.09     13.48 o 
   3   1  13      358.69      357.52     19.61 o 
   4   1  13      419.72      434.89     22.20 o 
   5   1  13      962.84      883.48     28.66 o 
   6   1  13      111.73      103.38     15.87 o 
   7   1  13      222.34      218.69     20.04 o 
   8   1  13      112.03      118.14     17.68 o 
   9   1  13       18.77       11.17     14.95 o 
  10   1  13       51.76       72.49     17.01 o 
  11   1  13      364.05      377.00     26.45 o 
  12   1  13       35.77       43.05     16.43 o 
  13   1  13       72.57       70.67     22.27 o 
  14   1  13       38.08       43.25     21.54 o 
  15   1  13       78.05      119.83     28.13 o 
  16   1  13        9.06        7.24     21.19 o 
 -23   2  13       56.93      123.10     25.23 o 
 -22   2  13       50.66       62.66     22.23 o 
 -21   2  13       56.86       30.69     17.79 o 
 -20   2  13       50.63       33.69     24.81 o 
 -19   2  13      108.79       96.66     19.55 o 
 -18   2  13      145.45      129.61     20.24 o 
 -17   2  13       19.05       14.88     13.80 o 
 -16   2  13       27.90       26.13     13.32 o 
 -15   2  13       77.97       87.38     16.40 o 
 -14   2  13      936.69      843.47     31.28 o 
 -13   2  13       80.74       75.54     13.78 o 
 -12   2  13      164.57      161.79     24.73 o 
 -11   2  13       94.16       96.69     14.66 o 
 -10   2  13      903.56      915.17     28.01 o 
  -9   2  13     1013.55      963.00     26.79 o 
  -8   2  13      389.46      382.41     18.43 o 
  -7   2  13       37.18       29.53      7.86 o 
  -6   2  13      435.17      399.48     12.56 o 
  -5   2  13      189.24      206.24     13.55 o 
  -4   2  13        2.15       -6.82      6.82 o 
  -3   2  13       43.42       38.09     10.61 o 
  -2   2  13       95.42       89.65     10.06 o 
  -1   2  13      149.13      161.55     12.32 o 
   0   2  13       28.87       31.70      6.39 o 
   1   2  13       97.37       82.92      9.16 o 
   2   2  13       47.15       39.27      9.58 o 
   3   2  13        4.33        2.76     13.55 o 
   4   2  13      758.43      735.98     27.29 o 
   5   2  13      537.61      501.20     23.90 o 
   6   2  13      529.84      505.19     24.55 o 
   7   2  13       65.37       54.27     15.39 o 
   8   2  13      276.84      258.77     21.52 o 
   9   2  13       52.68       56.28     24.81 o 
  10   2  13       12.91       13.35     18.48 o 
  11   2  13      219.64      222.88     30.81 o 
  12   2  13      289.03      306.98     35.98 o 
  13   2  13      810.57      873.19     48.06 o 
  14   2  13      130.76      132.03     25.93 o 
  15   2  13       74.99       70.03     23.65 o 
 -23   3  13        4.22       29.05     19.51 o 
 -22   3  13       48.16       73.05     21.81 o 
 -21   3  13      247.27      259.38     25.22 o 
 -20   3  13       58.57       49.89     17.54 o 
 -19   3  13        2.00       -1.33     12.83 o 
 -18   3  13       21.28        4.86     13.37 o 
 -17   3  13      187.67      193.25     22.21 o 
 -16   3  13       94.05      114.98     18.23 o 
 -15   3  13      304.63      294.38     24.41 o 
 -14   3  13      306.60      371.74     33.17 o 
 -13   3  13      260.66      295.79     22.12 o 
 -12   3  13       37.01       38.29     13.96 o 
 -11   3  13      177.16      165.46     16.76 o 
 -10   3  13      326.04      338.94     21.22 o 
  -9   3  13      282.60      268.38     22.04 o 
  -8   3  13     1025.90     1062.73     31.75 o 
  -7   3  13      389.05      411.26     29.21 o 
  -6   3  13      481.33      516.31     18.06 o 
  -5   3  13      299.05      311.74     13.64 o 
  -4   3  13      588.26      554.59     15.15 o 
  -3   3  13      101.00      104.23     10.87 o 
  -2   3  13      268.10      260.26     11.64 o 
  -1   3  13      679.23      637.93     15.68 o 
   0   3  13      142.65      165.75     11.25 o 
   1   3  13      325.20      343.61     14.29 o 
   2   3  13       62.63       50.92     11.63 o 
   3   3  13      579.65      597.18     27.73 o 
   4   3  13      142.05      118.79     18.47 o 
   5   3  13      150.86      139.28     38.66 o 
   6   3  13      319.86      313.34     25.60 o 
   7   3  13       51.96       43.47     18.41 o 
   8   3  13       79.74       98.36     20.36 o 
   9   3  13       24.74       32.50     18.54 o 
  10   3  13       47.64       47.89     20.70 o 
  11   3  13      280.19      309.75     30.88 o 
  12   3  13       99.34       87.03     23.97 o 
  13   3  13       10.47       28.58     21.80 o 
  14   3  13      365.28      357.78     36.31 o 
  15   3  13       60.31       96.90     26.06 o 
 -22   4  13        1.02        9.42     24.02 o 
 -21   4  13       56.23      148.52     28.08 o 
 -20   4  13      124.22      112.52     20.25 o 
 -19   4  13       47.52       10.63     15.29 o 
 -18   4  13      107.12      114.03     19.47 o 
 -17   4  13      107.55      104.25     18.66 o 
 -16   4  13      308.35      297.65     25.63 o 
 -15   4  13       68.27       52.00     14.77 o 
 -14   4  13      638.75      548.62     31.49 o 
 -13   4  13      390.76      363.54     24.87 o 
 -12   4  13      273.97      285.31     21.63 o 
 -11   4  13       38.96       36.78     11.72 o 
 -10   4  13      475.61      429.05     26.42 o 
  -9   4  13      613.17      610.20     24.18 o 
  -8   4  13     1459.13     1429.12     38.05 o 
  -7   4  13      211.20      231.05     16.79 o 
  -6   4  13      393.05      372.41     18.68 o 
  -5   4  13      441.21      477.90     18.78 o 
  -4   4  13      502.13      498.90     22.15 o 
  -3   4  13      356.09      371.39     14.82 o 
  -2   4  13       82.79       72.86     21.17 o 
  -1   4  13      231.70      260.58     19.55 o 
   0   4  13      372.10      367.84     22.19 o 
   1   4  13       13.39       -8.76     12.10 o 
   2   4  13      491.88      497.55     42.15 o 
   3   4  13       71.62       74.76     17.73 o 
   4   4  13      153.75      118.68     19.79 o 
   5   4  13      383.30      375.15     27.57 o 
   6   4  13      247.06      280.85     49.24 o 
   7   4  13      378.74      410.40     34.18 o 
   8   4  13      146.81      133.15     23.26 o 
   9   4  13       24.44        4.12     23.92 o 
  10   4  13      141.05      167.76     25.36 o 
  11   4  13      260.32      242.42     29.74 o 
  12   4  13      312.33      290.20     37.25 o 
  13   4  13      246.85      267.79     33.57 o 
  14   4  13      219.34      236.29     32.66 o 
  15   4  13      114.95      115.93     27.52 o 
 -22   5  13      111.49      170.87     24.13 o 
 -21   5  13      198.04      187.24     30.84 o 
 -20   5  13       87.22      101.36     20.37 o 
 -19   5  13       87.10      113.68     42.00 o 
 -18   5  13       15.12       11.60     16.01 o 
 -17   5  13       69.09       71.20     16.70 o 
 -16   5  13      144.99      172.00     20.79 o 
 -15   5  13       60.41       90.21     16.89 o 
 -14   5  13      558.09      567.52     29.60 o 
 -13   5  13      108.08      116.16     17.50 o 
 -12   5  13       82.30       64.71     14.17 o 
 -11   5  13       31.52        0.31     19.46 o 
 -10   5  13       54.54       57.67     12.94 o 
  -9   5  13      281.03      306.81     20.82 o 
  -8   5  13      484.02      443.75     22.25 o 
  -7   5  13      355.96      389.24     21.61 o 
  -6   5  13      701.80      689.07     23.49 o 
  -5   5  13      500.00      489.99     25.40 o 
  -4   5  13      253.29      241.70     20.65 o 
  -3   5  13     1095.68     1038.95     32.49 o 
  -2   5  13      153.48      146.61     17.94 o 
  -1   5  13      277.30      232.34     20.65 o 
   0   5  13      289.75      269.55     25.18 o 
   1   5  13      260.63      206.99     18.79 o 
   2   5  13      205.05      218.80     22.21 o 
   3   5  13      392.23      392.44     27.36 o 
   4   5  13      183.44      177.06     22.14 o 
   5   5  13      172.32      220.18     24.68 o 
   6   5  13      322.03      297.45     28.34 o 
   7   5  13      188.85      186.75     24.65 o 
   8   5  13       45.86       48.84     20.19 o 
   9   5  13       10.16       18.75     22.41 o 
  10   5  13       71.34       64.87     22.90 o 
  11   5  13       33.33       33.57     22.32 o 
  12   5  13       36.61       41.54     22.60 o 
  13   5  13        9.03       39.68     23.37 o 
  14   5  13      385.13      507.38     42.76 o 
 -21   6  13      124.52      111.48     20.42 o 
 -20   6  13      121.05      129.04     28.64 o 
 -19   6  13      290.35      321.43     34.21 o 
 -18   6  13       38.42       45.66     21.01 o 
 -17   6  13       37.24       31.57     15.00 o 
 -16   6  13       43.55       50.79     16.00 o 
 -15   6  13       62.08       61.29     36.90 o 
 -14   6  13      278.85      295.20     34.02 o 
 -13   6  13      129.73      137.79     18.54 o 
 -12   6  13      168.61      212.02     25.25 o 
 -11   6  13      131.80      139.37     18.90 o 
 -10   6  13      459.54      469.55     24.87 o 
  -9   6  13        2.56       -5.50     15.00 o 
  -8   6  13       49.81       63.06     17.07 o 
  -7   6  13      342.14      347.21     39.33 o 
  -6   6  13      135.42      103.27     17.97 o 
  -5   6  13      363.50      385.43     30.07 o 
  -4   6  13      200.48      170.39     19.62 o 
  -3   6  13       73.51       50.86     18.60 o 
  -2   6  13       82.54       59.91     15.54 o 
  -1   6  13      212.45      181.13     23.43 o 
   0   6  13      110.20       92.93     16.12 o 
   1   6  13      260.30      266.21     21.97 o 
   2   6  13       77.56       23.71     17.13 o 
   3   6  13       58.41       63.33     19.14 o 
   4   6  13      211.19      185.49     24.43 o 
   5   6  13      101.92       81.39     21.52 o 
   6   6  13       25.53       37.26     20.05 o 
   7   6  13      114.08      107.45     22.84 o 
   8   6  13       69.28       78.00     22.59 o 
   9   6  13      223.63      212.23     29.62 o 
  10   6  13       48.33       34.34     22.00 o 
  11   6  13       49.24       77.88     28.16 o 
  12   6  13       82.83       89.58     26.34 o 
  13   6  13      109.50      130.55     28.84 o 
 -20   7  13       20.63       30.85     36.68 o 
 -19   7  13      245.42      315.97     29.13 o 
 -18   7  13      167.22      175.47     23.28 o 
 -17   7  13        1.83        5.80     15.24 o 
 -16   7  13      292.03      274.19     24.05 o 
 -15   7  13      114.28       94.58     16.33 o 
 -14   7  13      182.85      191.48     21.36 o 
 -13   7  13      135.04      156.02     27.44 o 
 -12   7  13       62.16       17.39     27.91 o 
 -11   7  13       95.22      123.20     25.09 o 
 -10   7  13       68.76       35.05     17.34 o 
  -9   7  13      200.92      169.40     22.92 o 
  -8   7  13       66.33       38.41     17.88 o 
  -7   7  13      575.13      619.45     33.01 o 
  -6   7  13      183.80      178.95     22.84 o 
  -5   7  13      540.30      498.48     32.01 o 
  -4   7  13      152.62      182.40     32.82 o 
  -3   7  13       62.42       59.15     16.98 o 
  -2   7  13       50.71       42.59     16.53 o 
  -1   7  13      275.09      268.81     25.17 o 
   0   7  13       44.16       30.84     15.28 o 
   1   7  13       82.16       83.90     20.47 o 
   2   7  13       56.14       36.64     19.44 o 
   3   7  13       90.11       44.69     27.70 o 
   4   7  13        5.67       19.02     19.05 o 
   5   7  13       36.00       -1.55     19.41 o 
   6   7  13       96.68      109.79     23.27 o 
   7   7  13       95.97      101.35     26.62 o 
   8   7  13      258.68      259.94     33.93 o 
   9   7  13       40.23       83.11     24.41 o 
  10   7  13      157.17      191.34     30.28 o 
  11   7  13       34.58       39.86     24.79 o 
  12   7  13      197.64      204.08     32.76 o 
 -18   8  13       12.14        3.92     19.65 o 
 -17   8  13       18.32       68.46     94.00 o 
 -16   8  13       13.75       20.76     34.28 o 
 -15   8  13       34.71       29.60     17.88 o 
 -14   8  13       34.27       17.26     16.40 o 
 -13   8  13      183.05      155.16     24.99 o 
 -12   8  13       17.34       32.72     15.53 o 
 -11   8  13        6.17        4.25     19.17 o 
 -10   8  13      131.71       73.50     20.75 o 
  -9   8  13       95.27       72.63     25.36 o 
  -8   8  13      316.11      324.30     52.87 o 
  -7   8  13      251.41      232.51     26.43 o 
  -6   8  13      129.91      117.66     21.48 o 
  -5   8  13      167.04      137.44     22.27 o 
  -4   8  13       20.83       25.43     16.93 o 
  -3   8  13       18.59        9.52     15.49 o 
  -2   8  13      100.19      108.24     21.47 o 
  -1   8  13      197.08      169.72     21.80 o 
   0   8  13       64.77       42.62     19.43 o 
   1   8  13       27.57       19.48     19.56 o 
   2   8  13      101.45      102.88     26.91 o 
   3   8  13       56.33       60.84     30.13 o 
   4   8  13       67.78       31.19     20.92 o 
   5   8  13       33.75       50.63     22.03 o 
   6   8  13       25.60       -7.44     20.52 o 
   7   8  13       18.51        5.35     22.75 o 
   8   8  13       84.37      119.78     43.37 o 
   9   8  13      162.41      160.33     29.58 o 
  10   8  13       46.54       46.51     31.58 o 
  11   8  13        1.63       10.92     27.53 o 
 -16   9  13      168.40      227.12     42.18 o 
 -15   9  13      101.69       85.61     24.25 o 
 -14   9  13      279.37      246.17     30.90 o 
 -13   9  13       53.49       51.84     26.92 o 
 -12   9  13       16.86       -2.36     16.45 o 
 -11   9  13      171.96      187.08     29.68 o 
 -10   9  13       11.98       -7.27     20.03 o 
  -9   9  13      116.99      124.20     24.00 o 
  -8   9  13       90.25       98.75     22.32 o 
  -7   9  13      385.87      364.33     32.42 o 
  -6   9  13      202.83      163.30     24.69 o 
  -5   9  13       83.12       77.57     20.58 o 
  -4   9  13      123.92      135.02     28.55 o 
  -3   9  13       38.03       45.42     18.86 o 
  -2   9  13        9.54      -13.30     13.30 o 
  -1   9  13       88.28       89.14     23.33 o 
   0   9  13        6.92        9.44     20.30 o 
   1   9  13      154.76      188.52     28.19 o 
   2   9  13       63.28       50.10     22.15 o 
   3   9  13      131.80      123.94     26.37 o 
   4   9  13       77.63       83.40     25.38 o 
   5   9  13       42.32       76.37     25.60 o 
   6   9  13       86.25      109.63     26.90 o 
   7   9  13       49.89       31.11     24.21 o 
   8   9  13      220.11      215.33     52.30 o 
   9   9  13       19.74       38.87     25.37 o 
 -14  10  13       22.45      -14.09     44.28 o 
 -13  10  13       80.85       97.94     49.82 o 
 -12  10  13       33.46      -11.28     38.75 o 
 -11  10  13       14.79      -26.80     28.06 o 
 -10  10  13       59.49      110.21     24.02 o 
  -9  10  13      103.04       87.84     23.49 o 
  -8  10  13        7.19       11.90     17.42 o 
  -7  10  13       50.26       53.25     30.81 o 
  -6  10  13       37.56       45.83     24.05 o 
  -5  10  13       49.82       48.63     20.98 o 
  -4  10  13       82.78       57.69     19.05 o 
  -3  10  13       63.09       85.05     20.84 o 
  -2  10  13       82.15       59.28     23.43 o 
  -1  10  13      178.31      206.92     30.20 o 
   0  10  13      115.64       74.33     25.47 o 
   1  10  13       75.74       64.80     25.26 o 
   2  10  13      142.18      121.68     30.74 o 
   3  10  13       53.63       77.72     26.00 o 
   4  10  13       15.37       -0.43     22.77 o 
   5  10  13       54.96       79.52     27.25 o 
   6  10  13       20.78       39.69     24.94 o 
   7  10  13       33.52       62.49     32.49 o 
 -11  11  13      132.76      101.46    111.36 o 
 -10  11  13       10.67      -29.17     91.27 o 
  -9  11  13       37.65       76.09     34.42 o 
  -8  11  13      174.41      199.48     69.16 o 
  -7  11  13      131.64      191.73     39.50 o 
  -6  11  13      256.94      230.49     31.00 o 
  -5  11  13       72.52       69.91     22.51 o 
  -4  11  13      118.06      112.98     28.64 o 
  -3  11  13       35.88       22.85     23.91 o 
  -2  11  13       12.33        7.79     29.01 o 
  -1  11  13       61.04       75.32     25.60 o 
   0  11  13       50.53       59.11     25.27 o 
   1  11  13       37.67      133.08     78.73 o 
   2  11  13       98.66       73.92     26.47 o 
   3  11  13        4.71       30.93     24.80 o 
   4  11  13        3.35       15.51     38.37 o 
 -23   0  14      107.43      118.48     32.74 o 
 -22   0  14       34.06       51.40     41.54 o 
 -21   0  14      118.82      122.89     32.42 o 
 -20   0  14       56.07       35.47     24.69 o 
 -19   0  14      230.99      311.45     39.23 o 
 -18   0  14      124.03      127.04     35.11 o 
 -17   0  14       64.52       82.45     24.29 o 
 -16   0  14      163.12      197.83     30.76 o 
 -15   0  14      208.82      144.06     26.29 o 
 -14   0  14      254.18      194.25     28.30 o 
 -13   0  14      211.47      205.97     27.00 o 
 -12   0  14        0.55        0.65     15.31 o 
 -11   0  14       37.04       34.82     15.85 o 
 -10   0  14       29.58       36.08     20.59 o 
  -9   0  14       34.51       39.69     14.26 o 
  -8   0  14      941.54      927.36     25.60 o 
  -7   0  14      463.00      468.59     18.61 o 
  -6   0  14       60.36       66.81      9.45 o 
  -5   0  14      462.30      452.34     37.21 o 
  -4   0  14      626.69      544.86     39.78 o 
  -3   0  14        4.11       23.99     15.41 o 
  -2   0  14      970.92      980.04     52.31 o 
  -1   0  14        0.72       -7.06     13.13 o 
   0   0  14        4.62       13.37      8.62 o 
   1   0  14       62.80       49.72     11.81 o 
   2   0  14      278.77      280.61     20.38 o 
   3   0  14      320.63      361.05     28.46 o 
   4   0  14      516.99      549.41     34.90 o 
   5   0  14      130.67       31.21     43.20 o 
   6   0  14      569.71      593.81     72.46 o 
   7   0  14        0.09       57.45     21.67 o 
   8   0  14       65.56      102.78     26.18 o 
   9   0  14        2.81        3.47     21.08 o 
  10   0  14       14.98       28.66     22.35 o 
  11   0  14      497.12      510.02     43.22 o 
  12   0  14      107.82      108.99     66.12 o 
  13   0  14       83.13       82.70     36.69 o 
  14   0  14      431.27      469.92     53.43 o 
  15   0  14       40.86       32.10     39.80 o 
 -23   1  14      103.85      124.67     23.51 o 
 -22   1  14       52.80       29.64     17.61 o 
 -21   1  14      230.01      247.15     26.56 o 
 -20   1  14       96.91      111.00     20.96 o 
 -19   1  14      121.92      131.31     20.81 o 
 -18   1  14        4.04        4.40     12.94 o 
 -17   1  14       21.33        5.09     13.33 o 
 -16   1  14       76.82       92.04     16.99 o 
 -15   1  14      674.92      631.45     29.69 o 
 -14   1  14      864.00      759.89     29.94 o 
 -13   1  14      609.09      616.24     34.90 o 
 -12   1  14       98.62      101.33     14.91 o 
 -11   1  14      846.08      795.42     36.86 o 
 -10   1  14       66.21       62.39     20.41 o 
  -9   1  14      185.33      181.15     15.79 o 
  -8   1  14      588.57      588.71     23.09 o 
  -7   1  14      658.94      677.23     15.10 o 
  -6   1  14      522.33      500.07     17.50 o 
  -5   1  14       59.31       48.48      8.82 o 
  -4   1  14      105.37      106.22      9.77 o 
  -3   1  14      289.66      302.58     13.31 o 
  -2   1  14      153.95      162.12     13.90 o 
  -1   1  14       21.78       19.13      7.82 o 
   0   1  14       52.30       68.02     10.03 o 
   1   1  14       14.23        9.28      7.16 o 
   2   1  14       87.38       93.83     10.11 o 
   3   1  14      128.48      137.69     15.52 o 
   4   1  14      325.61      318.00     20.38 o 
   5   1  14      446.81      492.80     24.34 o 
   6   1  14      197.91      219.60     19.67 o 
   7   1  14       83.23       62.92     15.58 o 
   8   1  14        9.79       18.44     15.41 o 
   9   1  14       26.80       24.87     15.17 o 
  10   1  14       42.64       41.28     17.53 o 
  11   1  14       84.31       87.78     18.91 o 
  12   1  14      157.54      170.34     25.61 o 
  13   1  14       54.32       56.01     21.71 o 
  14   1  14        7.94       28.75     21.63 o 
  15   1  14        2.35       23.30     21.14 o 
 -23   2  14       62.50       62.20     22.26 o 
 -22   2  14      190.36      184.09     26.46 o 
 -21   2  14      149.19      160.28     24.53 o 
 -20   2  14       27.24       11.78     15.34 o 
 -19   2  14       76.29       81.14     18.77 o 
 -18   2  14      155.85      165.09     20.81 o 
 -17   2  14       60.94       73.53     17.00 o 
 -16   2  14       39.68       52.57     14.93 o 
 -15   2  14      482.38      423.96     27.84 o 
 -14   2  14       56.52       74.61     14.30 o 
 -13   2  14       39.19       39.43     11.44 o 
 -12   2  14       69.41       65.44     13.63 o 
 -11   2  14       37.38       40.90     12.41 o 
 -10   2  14       15.09        2.62      8.86 o 
  -9   2  14       35.97       40.85     16.02 o 
  -8   2  14      421.99      370.55     24.02 o 
  -7   2  14     3669.84     3572.80     35.87 o 
  -6   2  14      179.56      184.27     12.92 o 
  -5   2  14      442.76      447.74     21.55 o 
  -4   2  14      178.84      216.86     16.98 o 
  -3   2  14       58.08       60.42     10.06 o 
  -2   2  14      337.48      362.69     26.07 o 
  -1   2  14      173.06      192.16     13.65 o 
   0   2  14      661.81      671.23     31.88 o 
   1   2  14       56.83       72.69      9.87 o 
   2   2  14      176.45      182.19     14.92 o 
   3   2  14       95.31       65.66     14.25 o 
   4   2  14      584.85      575.43     24.53 o 
   5   2  14       22.74       12.67     12.96 o 
   6   2  14      553.46      536.12     26.11 o 
   7   2  14      237.77      210.72     23.64 o 
   8   2  14       19.11        5.71     17.52 o 
   9   2  14       70.73       60.52     19.58 o 
  10   2  14        7.40       12.46     17.96 o 
  11   2  14        1.84        4.20     18.67 o 
  12   2  14       45.46       35.78     21.02 o 
  13   2  14        7.04       10.99     20.55 o 
  14   2  14      381.69      420.40     52.76 o 
  15   2  14      153.52      115.41     26.30 o 
 -22   3  14       30.27       44.54     18.28 o 
 -21   3  14       36.69       53.69     18.53 o 
 -20   3  14       19.70       11.91     14.91 o 
 -19   3  14       95.97       62.19     18.41 o 
 -18   3  14       48.49       62.66     20.42 o 
 -17   3  14       17.23       18.67     12.80 o 
 -16   3  14       89.39       78.03     17.10 o 
 -15   3  14       76.26       64.81     15.77 o 
 -14   3  14       80.20       79.44     14.87 o 
 -13   3  14      380.94      401.82     25.33 o 
 -12   3  14      200.87      210.74     18.95 o 
 -11   3  14      774.29      727.73     33.86 o 
 -10   3  14      273.41      283.33     19.96 o 
  -9   3  14      300.93      290.23     22.92 o 
  -8   3  14     1168.11     1184.21     33.79 o 
  -7   3  14      177.60      169.78     14.60 o 
  -6   3  14      151.10      140.47     11.07 o 
  -5   3  14      376.92      364.36     14.43 o 
  -4   3  14      414.77      424.00     13.91 o 
  -3   3  14      273.97      260.72     12.16 o 
  -2   3  14       58.19       58.72      8.25 o 
  -1   3  14      253.42      244.88     13.47 o 
   0   3  14      257.04      306.80     14.09 o 
   1   3  14      348.28      353.06     16.67 o 
   2   3  14      529.81      481.69     22.56 o 
   3   3  14      696.70      636.09     28.37 o 
   4   3  14        3.30        0.81     14.36 o 
   5   3  14      156.66      154.64     20.15 o 
   6   3  14       48.07       71.11     19.10 o 
   7   3  14       29.54       22.24     17.71 o 
   8   3  14        7.89        4.70     26.84 o 
   9   3  14       15.27       11.31     17.79 o 
  10   3  14       84.83       99.60     37.79 o 
  11   3  14       68.01       94.42     23.62 o 
  12   3  14       62.67       76.53     43.87 o 
  13   3  14      103.63      127.56     26.75 o 
  14   3  14      137.36      123.27     27.79 o 
 -22   4  14      157.86      173.00     25.43 o 
 -21   4  14       38.48       48.21     19.19 o 
 -20   4  14      152.78      138.26     22.14 o 
 -19   4  14       34.34        7.19     15.58 o 
 -18   4  14      348.75      355.09     29.11 o 
 -17   4  14       13.09       15.64     13.53 o 
 -16   4  14      189.96      172.40     21.02 o 
 -15   4  14       19.64       17.67     12.74 o 
 -14   4  14       21.99       13.65     12.50 o 
 -13   4  14       32.81       28.79     13.85 o 
 -12   4  14       27.25       29.44     11.47 o 
 -11   4  14      221.88      238.70     19.56 o 
 -10   4  14       71.58       75.04     12.79 o 
  -9   4  14      654.30      606.19     24.27 o 
  -8   4  14      368.26      373.94     20.21 o 
  -7   4  14     1956.37     1941.04     35.71 o 
  -6   4  14      468.09      441.60     23.15 o 
  -5   4  14      182.51      189.88     15.01 o 
  -4   4  14      182.18      179.12     14.11 o 
  -3   4  14      232.47      190.13     17.23 o 
  -2   4  14       49.35       10.51     11.97 o 
  -1   4  14      536.15      438.85     24.86 o 
   0   4  14       91.60       92.65     17.78 o 
   1   4  14       10.06        0.22     28.87 o 
   2   4  14      275.85      246.17     19.30 o 
   3   4  14      231.32      200.92     21.10 o 
   4   4  14      104.72      112.88     19.68 o 
   5   4  14      243.90      257.09     24.97 o 
   6   4  14      189.43      201.60     30.33 o 
   7   4  14      178.88      182.90     24.53 o 
   8   4  14      112.76      106.56     22.57 o 
   9   4  14       41.02       36.26     24.24 o 
  10   4  14       30.06       40.38     20.59 o 
  11   4  14       73.46       78.85     30.86 o 
  12   4  14      124.56      149.87     28.16 o 
  13   4  14       36.05       19.04     22.13 o 
  14   4  14      122.75      115.52     27.06 o 
 -21   5  14      177.12      170.00     24.93 o 
 -20   5  14      301.71      297.98     28.91 o 
 -19   5  14       36.65       60.10     17.80 o 
 -18   5  14       43.22       34.75     24.00 o 
 -17   5  14       46.17       36.08     21.70 o 
 -16   5  14        5.55        1.35     11.60 o 
 -15   5  14        1.04        0.66     12.76 o 
 -14   5  14        2.26      -11.23     11.23 o 
 -13   5  14       82.18       61.17     15.49 o 
 -12   5  14      168.86      181.63     19.34 o 
 -11   5  14       40.09       37.22     14.57 o 
 -10   5  14      177.24      180.32     20.80 o 
  -9   5  14       28.71       21.18     10.36 o 
  -8   5  14      786.28      828.03     27.01 o 
  -7   5  14      494.47      534.04     23.23 o 
  -6   5  14      127.26      111.33     17.20 o 
  -5   5  14      405.01      408.58     34.41 o 
  -4   5  14      307.75      324.84     31.64 o 
  -3   5  14       68.94       65.95     14.89 o 
  -2   5  14      230.54      242.53     20.81 o 
  -1   5  14       46.34       55.38     13.85 o 
   0   5  14      510.52      473.64     36.64 o 
   1   5  14      571.72      503.95     25.02 o 
   2   5  14      101.13       79.53     18.35 o 
   3   5  14       46.08       34.12     17.79 o 
   4   5  14      448.93      408.98     35.51 o 
   5   5  14      272.43      252.99     26.11 o 
   6   5  14       90.17       75.11     26.54 o 
   7   5  14      148.52      190.41     25.48 o 
   8   5  14      298.69      342.46     31.13 o 
   9   5  14       80.49       71.40     22.59 o 
  10   5  14       11.73        8.23     20.83 o 
  11   5  14       79.90       66.39     24.57 o 
  12   5  14      254.87      325.71     34.79 o 
  13   5  14      147.75      169.04     30.52 o 
 -20   6  14      236.52      304.20     52.09 o 
 -19   6  14       70.92       42.50     26.28 o 
 -18   6  14      221.03      254.19     26.25 o 
 -17   6  14      102.77      100.83     18.53 o 
 -16   6  14       23.88       38.82     15.23 o 
 -15   6  14      485.09      512.01     34.61 o 
 -14   6  14       71.32       79.24     20.93 o 
 -13   6  14       50.12       70.18     15.39 o 
 -12   6  14       28.30       11.98     13.86 o 
 -11   6  14        3.09      -11.81     13.76 o 
 -10   6  14       10.05       23.21     16.06 o 
  -9   6  14      151.71      119.54     21.09 o 
  -8   6  14      928.07      861.10     34.72 o 
  -7   6  14       34.17       32.60     24.99 o 
  -6   6  14       22.28       17.84     12.97 o 
  -5   6  14      200.85      216.11     21.95 o 
  -4   6  14       10.55       15.01     13.75 o 
  -3   6  14      114.60      105.73     17.69 o 
  -2   6  14       40.88       42.85     14.48 o 
  -1   6  14       16.21        0.99     12.95 o 
   0   6  14       74.20       80.06     16.14 o 
   1   6  14       27.34       14.55     13.70 o 
   2   6  14       53.81       74.37     19.24 o 
   3   6  14       42.05       31.92     23.31 o 
   4   6  14      289.56      293.56     28.43 o 
   5   6  14       99.96       91.33     22.19 o 
   6   6  14      296.65      304.69     30.14 o 
   7   6  14      159.20      152.71     25.89 o 
   8   6  14       20.64       10.48     20.84 o 
   9   6  14       64.96       73.79     23.22 o 
  10   6  14       10.41        1.79     21.73 o 
  11   6  14      100.41       92.26     26.52 o 
  12   6  14      183.62      213.83     32.32 o 
 -19   7  14       53.07       71.50     19.24 o 
 -18   7  14      132.15      166.68     27.02 o 
 -17   7  14       45.56       65.63     43.73 o 
 -16   7  14       37.61       63.78     18.44 o 
 -15   7  14       77.15      106.43     19.76 o 
 -14   7  14      125.21       85.28     22.37 o 
 -13   7  14       75.87       81.56     19.56 o 
 -12   7  14      165.57      156.39     29.18 o 
 -11   7  14       75.05      102.63     20.74 o 
 -10   7  14       17.45       23.14     15.96 o 
  -9   7  14      118.54      135.91     28.84 o 
  -8   7  14      131.46      133.17     21.41 o 
  -7   7  14       45.74       40.73     16.69 o 
  -6   7  14       27.85       24.56     15.62 o 
  -5   7  14       49.55       69.05     17.89 o 
  -4   7  14       14.36        9.05     19.79 o 
  -3   7  14      148.59      118.95     19.78 o 
  -2   7  14       10.46        8.99     14.29 o 
  -1   7  14      469.48      423.66     37.37 o 
   0   7  14      494.26      460.17     28.42 o 
   1   7  14       99.58       67.25     19.94 o 
   2   7  14       83.97       79.38     20.88 o 
   3   7  14      262.43      259.28     28.21 o 
   4   7  14       16.05       25.04     33.49 o 
   5   7  14      198.41      223.33     28.48 o 
   6   7  14      683.76      696.74     40.91 o 
   7   7  14      110.36       88.07     35.07 o 
   8   7  14      250.25      264.12     32.27 o 
   9   7  14      168.08      156.79     28.59 o 
  10   7  14       24.07       26.25     40.23 o 
  11   7  14       39.99       72.05     34.06 o 
 -18   8  14      139.98      166.54     30.18 o 
 -17   8  14      103.06       84.66     24.69 o 
 -16   8  14       28.78       35.99     37.84 o 
 -15   8  14      108.36      119.07     37.68 o 
 -14   8  14       80.93      113.06     25.07 o 
 -13   8  14       13.09       23.86     19.43 o 
 -12   8  14       50.13       61.97     19.67 o 
 -11   8  14       19.99        1.00     22.95 o 
 -10   8  14       91.00       76.09     20.32 o 
  -9   8  14      145.05      144.28     23.64 o 
  -8   8  14      194.19      212.18     25.73 o 
  -7   8  14      306.54      326.91     28.90 o 
  -6   8  14       13.19       -1.23     15.29 o 
  -5   8  14      237.95      204.19     25.54 o 
  -4   8  14      168.28      155.68     31.02 o 
  -3   8  14       83.30       76.24     19.91 o 
  -2   8  14      134.94      135.02     22.70 o 
  -1   8  14      252.01      291.90     25.52 o 
   0   8  14       22.62       10.23     17.92 o 
   1   8  14       65.90       94.72     22.80 o 
   2   8  14      156.62      146.64     30.27 o 
   3   8  14      173.89      160.60     26.39 o 
   4   8  14       58.71       27.69     24.09 o 
   5   8  14       86.81       76.73     28.77 o 
   6   8  14       74.15       58.53     24.54 o 
   7   8  14       46.25       12.86     23.77 o 
   8   8  14       85.06       91.89     27.21 o 
   9   8  14       18.76      -11.55     22.33 o 
  10   8  14        7.80       18.00     24.26 o 
 -16   9  14       17.52       54.24     23.36 o 
 -15   9  14      165.42      167.29     28.47 o 
 -14   9  14       55.34        9.79     19.25 o 
 -13   9  14      116.13       90.77     40.67 o 
 -12   9  14       85.81       35.80     19.93 o 
 -11   9  14        3.62      -16.91     16.91 o 
 -10   9  14      114.81       87.23     30.71 o 
  -9   9  14        5.17       14.94     17.20 o 
  -8   9  14       27.65       23.66     17.69 o 
  -7   9  14      123.60      150.79     24.53 o 
  -6   9  14      138.97      118.75     25.54 o 
  -5   9  14       53.01       22.79     19.07 o 
  -4   9  14       78.26       43.41     24.59 o 
  -3   9  14       32.69       20.90     16.55 o 
  -2   9  14       30.39       47.79     18.03 o 
  -1   9  14      134.58      128.36     24.29 o 
   0   9  14      425.06      412.14     36.90 o 
   1   9  14       26.95       31.77     22.66 o 
   2   9  14        3.94       11.32     23.44 o 
   3   9  14        0.54        3.91     22.17 o 
   4   9  14       85.45       80.41     24.99 o 
   5   9  14        5.69       10.58     22.92 o 
   6   9  14       96.87       86.03     30.28 o 
   7   9  14       33.59       78.85     26.32 o 
   8   9  14       40.50       63.76     25.87 o 
 -14  10  14       30.19       39.60     72.14 o 
 -13  10  14       10.74       27.80     46.72 o 
 -12  10  14       33.83       95.90     37.47 o 
 -11  10  14       26.55       90.12     34.62 o 
 -10  10  14       61.08       26.53     30.93 o 
  -9  10  14       18.79       53.11     26.40 o 
  -8  10  14       35.33       30.07     20.58 o 
  -7  10  14       14.25       -8.90     19.30 o 
  -6  10  14       38.28       21.96     27.36 o 
  -5  10  14       62.87       76.66     23.19 o 
  -4  10  14      100.08      101.82     21.12 o 
  -3  10  14      160.37      143.12     31.48 o 
  -2  10  14       38.29       41.54     24.56 o 
  -1  10  14       46.79       87.24     25.12 o 
   0  10  14        2.16      -20.84     20.84 o 
   1  10  14       72.27       49.88     24.81 o 
   2  10  14       82.50       52.51     25.24 o 
   3  10  14      110.88       99.09     27.20 o 
   4  10  14        9.94       11.49     28.03 o 
   5  10  14       28.30       42.26     25.87 o 
 -10  11  14       81.27      222.89     81.64 o 
  -9  11  14       69.89       90.19     74.40 o 
  -8  11  14       12.79       -9.36     28.77 o 
  -7  11  14       85.46       53.70     25.41 o 
  -6  11  14      314.57      346.00     34.95 o 
  -5  11  14       37.28       17.09     27.39 o 
  -4  11  14       15.51        0.04     23.17 o 
  -3  11  14       40.88       18.90     24.46 o 
  -2  11  14       18.22      -22.00     22.00 o 
  -1  11  14       19.07      -18.12     21.84 o 
   0  11  14       19.41       23.53     24.30 o 
   1  11  14      162.20      124.00     34.35 o 
   2  11  14        2.40       34.07     44.79 o 
 -23   0  15        9.32       20.79     25.87 o 
 -22   0  15      149.33      132.74     63.11 o 
 -21   0  15       52.14       47.06     42.35 o 
 -20   0  15      112.79      148.77     31.17 o 
 -19   0  15        0.01      -19.40     19.40 o 
 -18   0  15      147.88      132.18     67.44 o 
 -17   0  15       52.33       39.62     21.17 o 
 -16   0  15        1.76       -3.50     19.46 o 
 -15   0  15      103.75       53.15     22.55 o 
 -14   0  15      590.51      483.15     58.38 o 
 -13   0  15        7.47       32.03     18.17 o 
 -12   0  15        2.39       -5.67     13.19 o 
 -11   0  15      640.44      551.69     37.57 o 
 -10   0  15      413.83      449.33     32.41 o 
  -9   0  15       51.83       47.49     15.81 o 
  -8   0  15     1017.14     1021.49     40.49 o 
  -7   0  15      706.43      696.69     21.36 o 
  -6   0  15       13.71       19.19      9.05 o 
  -5   0  15      208.52      228.06     33.40 o 
  -4   0  15      336.84      398.75     42.55 o 
  -3   0  15      318.87      354.58     39.76 o 
  -2   0  15       87.08       42.33     20.13 o 
  -1   0  15      136.88      120.08     26.21 o 
   0   0  15      106.44      102.14     26.77 o 
   1   0  15      138.24      136.06     26.00 o 
   2   0  15       81.93       84.84     15.32 o 
   3   0  15       47.22       55.77     18.88 o 
   4   0  15       49.31       69.86     29.53 o 
   5   0  15      724.75      723.13     64.92 o 
   6   0  15      307.99      334.90     32.56 o 
   7   0  15       11.32       12.11     21.35 o 
   8   0  15       69.43       90.93     25.27 o 
   9   0  15        1.89      -10.86     20.22 o 
  10   0  15       46.72       33.78     30.17 o 
  11   0  15        0.15      -19.07     22.12 o 
  12   0  15        0.10       27.97     24.61 o 
  13   0  15       23.66       54.74     26.69 o 
  14   0  15        8.31        0.72     38.91 o 
 -23   1  15       10.51       33.58     18.03 o 
 -22   1  15       96.11      125.72     36.92 o 
 -21   1  15      134.72      158.86     27.47 o 
 -20   1  15        9.50       17.32     15.14 o 
 -19   1  15      101.27      117.06     20.88 o 
 -18   1  15       50.96       67.29     16.86 o 
 -17   1  15      119.79       99.16     18.86 o 
 -16   1  15        5.11       -2.93     15.05 o 
 -15   1  15        5.78       -0.46     14.51 o 
 -14   1  15      318.52      303.52     23.70 o 
 -13   1  15      324.22      355.32     23.79 o 
 -12   1  15       11.76        5.78     10.08 o 
 -11   1  15       98.99       66.75     15.63 o 
 -10   1  15      170.58      186.93     16.52 o 
  -9   1  15      242.53      221.54     16.31 o 
  -8   1  15       40.05       58.30     10.20 o 
  -7   1  15     1885.09     1878.50     22.70 o 
  -6   1  15     1063.93     1099.24     23.67 o 
  -5   1  15      929.85      942.65     20.83 o 
  -4   1  15      432.15      398.13     20.12 o 
  -3   1  15      687.97      649.59     31.59 o 
  -2   1  15       16.58       27.26     10.15 o 
  -1   1  15      458.04      421.34     22.83 o 
   0   1  15       44.30       37.75     10.20 o 
   1   1  15      694.48      663.94     22.11 o 
   2   1  15      475.37      484.64     24.44 o 
   3   1  15      254.02      256.13     18.35 o 
   4   1  15      232.36      247.34     18.92 o 
   5   1  15       65.44       54.50     14.89 o 
   6   1  15      277.21      263.83     33.20 o 
   7   1  15        0.23        0.07     17.72 o 
   8   1  15      100.41      110.85     18.46 o 
   9   1  15       64.81       40.31     21.65 o 
  10   1  15        5.17       -1.81     14.93 o 
  11   1  15       60.87       80.51     22.20 o 
  12   1  15      395.05      383.35     57.09 o 
  13   1  15      277.22      299.05     32.17 o 
  14   1  15      220.31      250.88     31.42 o 
 -23   2  15       11.01       34.29     17.18 o 
 -22   2  15       86.17       93.28     20.62 o 
 -21   2  15      121.53      132.73     24.46 o 
 -20   2  15      128.06      124.56     21.68 o 
 -19   2  15       71.07       79.94     17.91 o 
 -18   2  15       19.61       27.67     14.12 o 
 -17   2  15       31.92       52.65     15.53 o 
 -16   2  15       55.61       57.06     16.24 o 
 -15   2  15       41.02       23.81     12.94 o 
 -14   2  15      147.53      109.05     17.15 o 
 -13   2  15       62.03       52.99     13.23 o 
 -12   2  15      201.92      200.87     18.63 o 
 -11   2  15      254.53      242.58     19.18 o 
 -10   2  15      119.96      135.69     15.48 o 
  -9   2  15      510.97      483.72     22.29 o 
  -8   2  15     1432.40     1314.90     36.37 o 
  -7   2  15      440.33      396.32     15.21 o 
  -6   2  15      126.72      126.14     16.08 o 
  -5   2  15      197.67      191.61     17.23 o 
  -4   2  15      168.22      201.43     15.96 o 
  -3   2  15      552.34      481.71     18.40 o 
  -2   2  15      188.81      188.35     18.02 o 
  -1   2  15       33.57       50.76     12.02 o 
   0   2  15      316.51      283.99     14.30 o 
   1   2  15      105.82       93.55     11.38 o 
   2   2  15      217.62      216.98     15.43 o 
   3   2  15      267.91      301.30     19.37 o 
   4   2  15       13.08       30.25     14.02 o 
   5   2  15       56.65       76.32     15.03 o 
   6   2  15       61.29       73.10     18.46 o 
   7   2  15       87.16       85.73     19.93 o 
   8   2  15       44.30       30.45     18.03 o 
   9   2  15       18.15       -5.79     16.14 o 
  10   2  15      153.52      144.44     25.55 o 
  11   2  15       17.11       12.75     19.67 o 
  12   2  15       13.12       33.06     20.65 o 
  13   2  15        9.14       54.55     22.88 o 
  14   2  15       81.73       86.95     25.02 o 
 -22   3  15       27.29       16.09     15.62 o 
 -21   3  15       17.73       19.32     16.08 o 
 -20   3  15      249.74      204.57     24.68 o 
 -19   3  15       38.82       76.08     25.56 o 
 -18   3  15       12.19       26.11     14.32 o 
 -17   3  15       23.94       13.20     14.05 o 
 -16   3  15       11.37       -0.89     11.89 o 
 -15   3  15       80.15       71.81     15.90 o 
 -14   3  15       54.36       43.03     14.28 o 
 -13   3  15       11.87       -8.06     10.88 o 
 -12   3  15       80.97       91.21     15.24 o 
 -11   3  15      475.73      486.24     23.51 o 
 -10   3  15       22.32       25.81     10.71 o 
  -9   3  15      762.82      779.67     25.25 o 
  -8   3  15      741.13      684.90     23.85 o 
  -7   3  15      153.44      163.61     14.31 o 
  -6   3  15      980.21      986.83     20.29 o 
  -5   3  15      245.15      251.50     12.45 o 
  -4   3  15       99.35      120.18     11.30 o 
  -3   3  15      330.72      343.77     15.12 o 
  -2   3  15      158.64      131.02      9.80 o 
  -1   3  15      402.24      466.51     24.83 o 
   0   3  15        7.41        0.32      8.55 o 
   1   3  15      101.51      105.66     15.05 o 
   2   3  15      278.95      282.92     19.37 o 
   3   3  15       64.16       86.99     35.85 o 
   4   3  15      223.43      171.21     20.79 o 
   5   3  15       59.40       64.92     18.17 o 
   6   3  15      193.86      189.42     23.28 o 
   7   3  15       69.79       92.37     20.80 o 
   8   3  15       63.68       61.02     19.68 o 
   9   3  15        0.94       -1.86     19.46 o 
  10   3  15       13.90       12.05     19.10 o 
  11   3  15       75.77      110.34     25.23 o 
  12   3  15      144.01      160.60     28.34 o 
  13   3  15       20.41       24.59     22.14 o 
 -22   4  15       13.33       44.34     19.55 o 
 -21   4  15       63.72       37.77     19.41 o 
 -20   4  15       12.24       20.81     15.01 o 
 -19   4  15      235.08      196.42     25.22 o 
 -18   4  15       24.47        0.57     14.41 o 
 -17   4  15        8.37       -4.61     18.48 o 
 -16   4  15       19.33       15.20     13.52 o 
 -15   4  15       24.05       12.77     12.59 o 
 -14   4  15       61.44       25.76     16.08 o 
 -13   4  15       17.40        5.17     11.32 o 
 -12   4  15      230.96      190.22     19.24 o 
 -11   4  15       74.04       51.02     12.49 o 
 -10   4  15       18.06       19.36     10.12 o 
  -9   4  15      301.04      292.15     19.85 o 
  -8   4  15      655.73      665.61     27.09 o 
  -7   4  15      106.85      102.01     19.21 o 
  -6   4  15      238.80      225.44     16.31 o 
  -5   4  15      170.28      172.84     14.58 o 
  -4   4  15       91.96       90.80     14.91 o 
  -3   4  15       89.70       86.78     14.19 o 
  -2   4  15        7.03        8.76     14.66 o 
  -1   4  15       41.91       29.12     12.63 o 
   0   4  15      130.75      101.78     15.43 o 
   1   4  15       88.74       81.59     14.25 o 
   2   4  15      190.63      203.08     20.81 o 
   3   4  15       62.04       58.96     19.37 o 
   4   4  15       82.01       79.05     19.67 o 
   5   4  15      154.38      210.66     37.36 o 
   6   4  15      120.47      150.91     30.22 o 
   7   4  15      283.53      311.02     28.60 o 
   8   4  15       69.21       65.99     21.07 o 
   9   4  15       39.23       43.84     29.48 o 
  10   4  15       48.54       14.05     22.10 o 
  11   4  15        3.64       -4.75     20.50 o 
  12   4  15       88.33      121.26     39.07 o 
  13   4  15       69.55       65.02     34.69 o 
 -21   5  15      236.38      215.23     27.11 o 
 -20   5  15      230.17      235.95     26.97 o 
 -19   5  15      209.27      202.00     25.11 o 
 -18   5  15       48.23       20.62     14.82 o 
 -17   5  15       12.37       14.88     13.38 o 
 -16   5  15       14.11       24.51     20.01 o 
 -15   5  15       26.77       27.58     13.00 o 
 -14   5  15      129.24      159.04     19.53 o 
 -13   5  15      204.06      189.10     20.45 o 
 -12   5  15      375.62      364.18     25.00 o 
 -11   5  15      146.20      132.32     29.66 o 
 -10   5  15      395.75      374.45     32.40 o 
  -9   5  15      630.68      558.32     24.47 o 
  -8   5  15      645.83      712.38     26.08 o 
  -7   5  15      189.67      191.10     25.46 o 
  -6   5  15       78.19       64.33     14.72 o 
  -5   5  15      113.42      102.37     21.75 o 
  -4   5  15       81.26       56.38     14.42 o 
  -3   5  15       19.60       11.76     12.56 o 
  -2   5  15       90.02       81.97     15.66 o 
  -1   5  15      262.00      273.93     26.52 o 
   0   5  15       12.17       13.19     13.25 o 
   1   5  15       21.92        6.20     12.38 o 
   2   5  15       74.87       55.74     18.13 o 
   3   5  15      151.60      151.76     21.96 o 
   4   5  15        1.26      -10.39     18.68 o 
   5   5  15      130.45       76.96     20.85 o 
   6   5  15       57.88       52.16     20.26 o 
   7   5  15       80.14       58.95     23.65 o 
   8   5  15        8.05       -7.40     18.70 o 
   9   5  15      159.18      193.70     36.61 o 
  10   5  15        6.46       -6.23     23.07 o 
  11   5  15       27.11       -6.24     24.53 o 
  12   5  15       70.95      102.33     25.61 o 
 -20   6  15       60.43       33.29     19.38 o 
 -19   6  15       51.26       66.31     17.71 o 
 -18   6  15      132.80      143.13     22.30 o 
 -17   6  15        5.76       23.52     14.57 o 
 -16   6  15        9.54       18.09     14.79 o 
 -15   6  15       44.68       58.89     15.19 o 
 -14   6  15        1.66        5.15     11.35 o 
 -13   6  15      249.70      221.80     21.97 o 
 -12   6  15      114.82      104.57     23.25 o 
 -11   6  15       20.97       44.99     17.79 o 
 -10   6  15        3.04        4.81     15.31 o 
  -9   6  15       98.34       88.83     18.49 o 
  -8   6  15      584.92      612.20     31.94 o 
  -7   6  15      425.89      451.87     30.02 o 
  -6   6  15      524.47      510.02     30.63 o 
  -5   6  15      162.99      166.34     20.71 o 
  -4   6  15      290.38      308.84     43.49 o 
  -3   6  15      127.73      128.98     22.02 o 
  -2   6  15       37.60       21.92     23.56 o 
  -1   6  15      390.12      320.05     25.63 o 
   0   6  15      136.70      153.74     19.38 o 
   1   6  15      164.57      181.65     20.37 o 
   2   6  15       58.05       31.63     25.19 o 
   3   6  15       42.26       43.53     19.46 o 
   4   6  15      107.99      130.13     22.98 o 
   5   6  15       69.73       62.46     20.51 o 
   6   6  15      230.15      301.19     33.49 o 
   7   6  15      199.89      187.35     27.55 o 
   8   6  15       84.30       67.63     22.95 o 
   9   6  15       50.46       27.27     23.27 o 
  10   6  15       84.23       66.34     25.85 o 
  11   6  15      174.49      147.33     47.52 o 
 -19   7  15      290.85      328.09     33.69 o 
 -18   7  15       50.16       48.16     17.00 o 
 -17   7  15       13.95       26.93     14.35 o 
 -16   7  15        8.16        1.95     18.61 o 
 -15   7  15       58.63       81.11     21.68 o 
 -14   7  15       36.40        4.60     18.88 o 
 -13   7  15      109.32      120.14     22.48 o 
 -12   7  15      133.61      119.30     22.89 o 
 -11   7  15       50.34       28.74     17.21 o 
 -10   7  15       14.00       33.26     16.69 o 
  -9   7  15      411.79      434.06     51.50 o 
  -8   7  15      201.61      203.92     26.45 o 
  -7   7  15       93.54       73.83     19.08 o 
  -6   7  15       55.45       53.52     17.71 o 
  -5   7  15       13.72       -0.25     19.98 o 
  -4   7  15       25.91       26.31     16.44 o 
  -3   7  15        0.91       13.52     15.48 o 
  -2   7  15        8.03       17.62     15.81 o 
  -1   7  15       22.79       10.73     14.29 o 
   0   7  15       40.19       32.14     15.67 o 
   1   7  15       57.60       42.81     27.08 o 
   2   7  15       69.65       79.25     21.10 o 
   3   7  15       83.29       76.13     21.58 o 
   4   7  15       27.15       60.48     21.48 o 
   5   7  15       55.88       26.06     21.78 o 
   6   7  15      172.30      158.61     45.68 o 
   7   7  15        2.32       16.17     21.51 o 
   8   7  15      103.44      134.71     26.59 o 
   9   7  15       20.29        0.17     22.32 o 
  10   7  15       80.93       95.37     32.94 o 
 -17   8  15       11.97        9.50     21.25 o 
 -16   8  15      115.05      114.78     45.19 o 
 -15   8  15       34.18       25.30     19.61 o 
 -14   8  15        1.10       22.93     20.21 o 
 -13   8  15      109.49      105.18     27.57 o 
 -12   8  15       21.39       21.76     18.20 o 
 -11   8  15       20.54       45.09     19.26 o 
 -10   8  15       77.07       84.40     42.98 o 
  -9   8  15       17.11       32.88     18.12 o 
  -8   8  15       50.38       37.82     26.44 o 
  -7   8  15      246.10      245.34     26.85 o 
  -6   8  15        4.55       -6.79     14.82 o 
  -5   8  15      149.50      143.70     22.56 o 
  -4   8  15       15.35       -2.12     17.28 o 
  -3   8  15      336.31      329.36     29.45 o 
  -2   8  15       23.46       39.22     16.83 o 
  -1   8  15       54.65       44.98     23.57 o 
   0   8  15       41.10       27.16     20.26 o 
   1   8  15      193.42      199.16     27.15 o 
   2   8  15      156.65      163.70     28.62 o 
   3   8  15       51.78       49.98     22.29 o 
   4   8  15       67.05       54.47     23.91 o 
   5   8  15      306.59      385.12     63.53 o 
   6   8  15       43.88       24.87     24.29 o 
   7   8  15      105.67      109.67     27.59 o 
   8   8  15       21.02       41.70     24.85 o 
   9   8  15       22.71        4.37     23.83 o 
 -15   9  15        2.69       -4.42     40.20 o 
 -14   9  15      142.77      156.13     38.49 o 
 -13   9  15        1.39       22.69     23.59 o 
 -12   9  15       74.58       57.06     32.80 o 
 -11   9  15       31.78       44.02     20.69 o 
 -10   9  15       16.60       13.45     17.72 o 
  -9   9  15      120.13      106.10     32.48 o 
  -8   9  15       35.85       73.31     22.01 o 
  -7   9  15       19.90        9.79     18.46 o 
  -6   9  15        3.12       10.44     17.73 o 
  -5   9  15        0.63       -1.93     17.76 o 
  -4   9  15      112.69       75.84     22.28 o 
  -3   9  15       72.91       62.99     19.23 o 
  -2   9  15       90.38       82.41     20.38 o 
  -1   9  15      275.73      296.89     31.49 o 
   0   9  15      177.39      172.22     27.53 o 
   1   9  15        0.95      -20.74     20.74 o 
   2   9  15      107.93      118.32     26.18 o 
   3   9  15       62.76       47.23     35.14 o 
   4   9  15       69.18       76.60     26.28 o 
   5   9  15      228.76      206.25     47.99 o 
   6   9  15      202.95      141.08     30.63 o 
   7   9  15       29.13       69.70     25.64 o 
 -13  10  15       73.31      137.73     42.53 o 
 -12  10  15       25.84       -9.53     19.92 o 
 -11  10  15        5.84       23.64     36.32 o 
 -10  10  15       52.06       64.10     24.15 o 
  -9  10  15       22.45        3.50     22.14 o 
  -8  10  15        0.08       15.73     18.30 o 
  -7  10  15      129.88      172.63     27.96 o 
  -6  10  15       33.61       52.53     21.58 o 
  -5  10  15      219.66      210.97     29.51 o 
  -4  10  15      130.07      136.24     24.21 o 
  -3  10  15      200.89      196.14     25.81 o 
  -2  10  15       73.95       50.88     25.20 o 
  -1  10  15        5.85       26.81     22.63 o 
   0  10  15       83.79       83.34     26.33 o 
   1  10  15       71.19       41.34     25.20 o 
   2  10  15       68.29       29.86     25.81 o 
   3  10  15       20.24      -19.52     34.72 o 
   4  10  15        4.85       16.66     24.69 o 
  -9  11  15       82.32       31.28     41.57 o 
  -8  11  15       25.02       23.67     25.38 o 
  -7  11  15        9.23      -13.86     30.10 o 
  -6  11  15      175.66      198.43     26.67 o 
  -5  11  15      101.54      121.25     24.36 o 
  -4  11  15       18.32       21.59     25.56 o 
  -3  11  15      129.55      175.05     32.58 o 
  -2  11  15       59.10       51.40     36.62 o 
  -1  11  15      144.36      115.01     29.60 o 
   0  11  15      149.65      147.03     38.91 o 
 -23   0  16        8.72       19.57     24.81 o 
 -22   0  16       18.15       21.67     24.27 o 
 -21   0  16       75.38      110.02     30.75 o 
 -20   0  16      235.68      250.99     38.56 o 
 -19   0  16       34.85       55.44     25.91 o 
 -18   0  16       57.64       57.83     23.88 o 
 -17   0  16       50.09       16.77     22.14 o 
 -16   0  16       15.91       37.53     19.93 o 
 -15   0  16       97.13      185.24     28.98 o 
 -14   0  16      280.57      251.73     37.25 o 
 -13   0  16        0.42       16.97     26.67 o 
 -12   0  16       97.98       71.70     19.84 o 
 -11   0  16       67.05       76.33     18.36 o 
 -10   0  16      140.27      142.93     22.01 o 
  -9   0  16      259.76      215.53     36.25 o 
  -8   0  16        0.41        5.87     13.63 o 
  -7   0  16     2812.94     2700.36     37.61 o 
  -6   0  16     1400.14     1350.42     42.27 o 
  -5   0  16      449.22      365.79     42.47 o 
  -4   0  16        6.52       24.25     17.39 o 
  -3   0  16       29.12       26.38     18.44 o 
  -2   0  16      610.62      620.24     47.36 o 
  -1   0  16        0.10        5.14     15.95 o 
   0   0  16       48.42       47.03     17.39 o 
   1   0  16       81.09       77.22     16.05 o 
   2   0  16       65.25       72.63     18.48 o 
   3   0  16       11.22        0.06     17.09 o 
   4   0  16     1005.65      985.73     42.74 o 
   5   0  16       67.64       86.90     23.07 o 
   6   0  16        5.95      -19.77     19.77 o 
   7   0  16       39.59       70.60     23.44 o 
   8   0  16       91.95       83.27     25.53 o 
   9   0  16       45.09       43.32     22.32 o 
  10   0  16       51.70      103.11     33.34 o 
  11   0  16       95.95      126.41     29.49 o 
  12   0  16      173.66      247.57     35.88 o 
  13   0  16       19.94       19.35     38.30 o 
 -23   1  16      122.01      133.83     24.40 o 
 -22   1  16      139.72      112.19     22.61 o 
 -21   1  16        1.15        5.20     14.61 o 
 -20   1  16       30.05       28.71     16.42 o 
 -19   1  16       27.74      -13.23     13.23 o 
 -18   1  16        9.74       11.74     14.87 o 
 -17   1  16       86.85       96.29     18.18 o 
 -16   1  16       57.63       43.40     15.05 o 
 -15   1  16        0.73       10.92     13.73 o 
 -14   1  16      112.08      141.36     18.56 o 
 -13   1  16      259.38      243.85     21.05 o 
 -12   1  16        9.59       -7.85      9.76 o 
 -11   1  16      393.79      396.62     23.00 o 
 -10   1  16      450.57      449.40     22.98 o 
  -9   1  16      252.40      253.77     17.81 o 
  -8   1  16      914.63      909.11     24.96 o 
  -7   1  16     1443.94     1373.70     21.77 o 
  -6   1  16       62.59       84.31     10.85 o 
  -5   1  16      284.67      309.29     15.53 o 
  -4   1  16      278.16      266.20     13.86 o 
  -3   1  16       46.25       47.76     10.20 o 
  -2   1  16       54.70       51.46     11.76 o 
  -1   1  16      144.61      154.85     12.65 o 
   0   1  16      139.75      115.32     11.11 o 
   1   1  16       62.61       68.38     11.05 o 
   2   1  16      789.38      656.09     21.79 o 
   3   1  16      125.70      101.64     15.53 o 
   4   1  16       85.93      130.18     20.02 o 
   5   1  16       93.10       72.19     16.92 o 
   6   1  16       37.29       29.39     15.08 o 
   7   1  16       67.66       88.08     17.19 o 
   8   1  16       47.36       65.06     17.01 o 
   9   1  16      145.76      127.56     22.53 o 
  10   1  16       44.19       71.86     21.23 o 
  11   1  16      108.37      119.54     24.15 o 
  12   1  16      113.02      140.79     25.58 o 
  13   1  16      104.97       91.36     24.14 o 
 -22   2  16        2.52       26.46     16.26 o 
 -21   2  16        1.29       27.14     16.57 o 
 -20   2  16      218.25      233.00     26.82 o 
 -19   2  16       30.86       47.29     17.22 o 
 -18   2  16        8.36       11.69     13.44 o 
 -17   2  16       11.74       19.33     14.12 o 
 -16   2  16       72.93      108.11     17.86 o 
 -15   2  16      350.18      387.46     27.28 o 
 -14   2  16      297.64      304.52     23.55 o 
 -13   2  16       88.37       42.02     13.21 o 
 -12   2  16       82.25      122.92     16.21 o 
 -11   2  16       78.02       75.93     13.57 o 
 -10   2  16      232.99      242.84     18.70 o 
  -9   2  16      533.35      484.34     23.12 o 
  -8   2  16      292.79      306.27     23.20 o 
  -7   2  16     2338.43     2212.81     28.03 o 
  -6   2  16      576.66      609.68     39.94 o 
  -5   2  16      255.46      219.26     18.55 o 
  -4   2  16     1639.82     1555.49     41.03 o 
  -3   2  16      142.97      146.11     16.23 o 
  -2   2  16      589.24      511.02     41.38 o 
  -1   2  16      152.32      143.45     16.38 o 
   0   2  16      431.19      454.59     17.46 o 
   1   2  16      332.36      328.15     16.44 o 
   2   2  16      154.78      148.84     14.31 o 
   3   2  16      389.55      384.22     21.75 o 
   4   2  16      223.41      217.79     21.71 o 
   5   2  16      116.37      130.83     20.38 o 
   6   2  16      326.99      343.57     27.62 o 
   7   2  16       14.83       26.82     17.63 o 
   8   2  16       37.30       27.04     21.72 o 
   9   2  16       70.58       73.06     21.03 o 
  10   2  16        2.15       -9.49     19.15 o 
  11   2  16       46.89       60.48     22.22 o 
  12   2  16       19.70       35.48     22.36 o 
  13   2  16        5.65       79.20     24.52 o 
 -22   3  16       37.20       28.29     16.90 o 
 -21   3  16       21.43       28.96     16.98 o 
 -20   3  16      117.20      125.62     22.17 o 
 -19   3  16       53.43       32.65     16.15 o 
 -18   3  16       43.24       49.81     17.11 o 
 -17   3  16        3.53        2.89     13.64 o 
 -16   3  16       12.50       27.21     13.19 o 
 -15   3  16       10.64       13.49     12.77 o 
 -14   3  16       39.82       59.34     14.74 o 
 -13   3  16      147.34      156.24     18.54 o 
 -12   3  16       20.01        9.74     11.32 o 
 -11   3  16      172.29      164.32     18.84 o 
 -10   3  16       82.46       79.27     13.56 o 
  -9   3  16      876.66      889.51     33.25 o 
  -8   3  16     1481.89     1450.95     31.43 o 
  -7   3  16     2434.30     2304.48     41.66 o 
  -6   3  16     1031.60      993.54     20.05 o 
  -5   3  16      554.89      546.90     19.82 o 
  -4   3  16      384.66      366.25     22.20 o 
  -3   3  16      655.55      644.12     26.33 o 
  -2   3  16      158.78      165.51     10.48 o 
  -1   3  16      394.11      389.71     16.19 o 
   0   3  16      256.96      271.10     22.02 o 
   1   3  16      231.83      210.93     17.38 o 
   2   3  16      178.94      176.15     17.27 o 
   3   3  16      404.80      409.97     25.98 o 
   4   3  16      109.57      124.83     20.06 o 
   5   3  16        2.21        3.71     16.01 o 
   6   3  16      276.36      249.17     25.91 o 
   7   3  16       52.79       65.44     20.23 o 
   8   3  16      141.84      156.91     24.48 o 
   9   3  16        2.73       24.84     19.72 o 
  10   3  16      107.73      139.60     26.32 o 
  11   3  16       60.88       74.99     29.11 o 
  12   3  16      163.82      136.53     27.48 o 
  13   3  16       80.50       65.05     24.79 o 
 -21   4  16       10.67       17.68     16.61 o 
 -20   4  16       38.58       37.43     17.53 o 
 -19   4  16      109.06       91.65     19.91 o 
 -18   4  16       44.52       34.61     16.05 o 
 -17   4  16       17.27       47.37     15.59 o 
 -16   4  16       38.34       36.71     20.61 o 
 -15   4  16      243.19      269.01     24.22 o 
 -14   4  16      132.07      150.44     19.77 o 
 -13   4  16      144.29      110.81     20.75 o 
 -12   4  16      404.61      417.18     25.85 o 
 -11   4  16       83.61       83.14     15.16 o 
 -10   4  16      103.56       95.71     14.92 o 
  -9   4  16        7.19        5.42      9.12 o 
  -8   4  16      779.23      761.99     31.98 o 
  -7   4  16      404.37      387.36     20.55 o 
  -6   4  16       66.34       57.30     11.66 o 
  -5   4  16      392.17      365.67     21.98 o 
  -4   4  16      871.23      773.67     26.39 o 
  -3   4  16       29.21       25.03     12.26 o 
  -2   4  16      109.81      104.57     15.25 o 
  -1   4  16      384.23      331.41     21.36 o 
   0   4  16      129.66      134.08     17.25 o 
   1   4  16      185.34      209.41     18.49 o 
   2   4  16       42.69       32.99     16.19 o 
   3   4  16       27.20       24.32     16.76 o 
   4   4  16      142.02      144.93     25.80 o 
   5   4  16       46.48       52.15     19.68 o 
   6   4  16       24.79       46.90     20.48 o 
   7   4  16       27.52       16.15     22.73 o 
   8   4  16       11.13       14.36     19.90 o 
   9   4  16       64.60       67.44     26.29 o 
  10   4  16        5.63        2.52     24.72 o 
  11   4  16       15.50        7.55     21.60 o 
  12   4  16       67.63      123.47     28.12 o 
 -21   5  16      137.30      188.40     25.90 o 
 -20   5  16      145.87      194.50     24.06 o 
 -19   5  16       65.67       70.13     19.06 o 
 -18   5  16       26.06       17.24     15.69 o 
 -17   5  16        5.47       15.30     21.66 o 
 -16   5  16        3.03       11.37     12.28 o 
 -15   5  16        7.10        4.71     13.45 o 
 -14   5  16       49.88       67.60     16.05 o 
 -13   5  16      212.73      232.98     24.50 o 
 -12   5  16       90.35      104.42     20.50 o 
 -11   5  16        5.46       -1.08     11.82 o 
 -10   5  16        8.60        5.73     10.81 o 
  -9   5  16      102.21      106.94     19.04 o 
  -8   5  16      541.31      495.23     49.10 o 
  -7   5  16      366.71      308.65     24.65 o 
  -6   5  16      872.58      849.68     38.95 o 
  -5   5  16      703.39      689.12     43.29 o 
  -4   5  16      128.28      135.07     17.74 o 
  -3   5  16      531.63      512.12     27.09 o 
  -2   5  16       95.71       86.02     16.26 o 
  -1   5  16      123.01      140.21     18.74 o 
   0   5  16      207.70      175.86     20.08 o 
   1   5  16      115.18      101.18     17.24 o 
   2   5  16      170.88      158.24     22.03 o 
   3   5  16      104.97       83.77     22.11 o 
   4   5  16       40.43       26.57     18.77 o 
   5   5  16      143.56      167.47     24.98 o 
   6   5  16       69.70       89.63     21.88 o 
   7   5  16       26.40       38.30     20.95 o 
   8   5  16      144.29      189.26     58.51 o 
   9   5  16       15.68       24.28     22.02 o 
  10   5  16      159.92      150.30     39.41 o 
  11   5  16       30.49       77.39     27.82 o 
 -20   6  16      137.31      179.35     24.68 o 
 -19   6  16      139.93      118.91     21.47 o 
 -18   6  16       90.24       71.52     19.88 o 
 -17   6  16       24.66       32.06     16.97 o 
 -16   6  16       55.05       61.28     16.78 o 
 -15   6  16      138.69      128.73     39.18 o 
 -14   6  16       73.27       73.93     17.11 o 
 -13   6  16      121.48      132.04     22.28 o 
 -12   6  16      177.17      182.29     30.21 o 
 -11   6  16      187.00      216.71     25.15 o 
 -10   6  16      321.49      282.23     26.73 o 
  -9   6  16       34.53       48.38     16.17 o 
  -8   6  16      173.59      136.75     20.71 o 
  -7   6  16       97.34       96.48     19.05 o 
  -6   6  16      112.02      119.75     19.38 o 
  -5   6  16      439.57      425.59     37.82 o 
  -4   6  16       52.28       45.97     16.69 o 
  -3   6  16       36.15       33.51     14.86 o 
  -2   6  16       50.74       76.96     17.76 o 
  -1   6  16      238.86      185.81     21.31 o 
   0   6  16       21.04       11.94     14.63 o 
   1   6  16      122.77      144.97     22.46 o 
   2   6  16       25.71        1.58     21.92 o 
   3   6  16      116.68      123.53     22.13 o 
   4   6  16       66.93       59.02     20.95 o 
   5   6  16        9.08        8.73     19.43 o 
   6   6  16      113.99      119.26     24.71 o 
   7   6  16       94.43      129.12     25.96 o 
   8   6  16       85.91       75.40     24.99 o 
   9   6  16      105.89      119.74     27.21 o 
  10   6  16      151.55      168.16     29.51 o 
 -18   7  16        6.18       -3.82     19.11 o 
 -17   7  16       23.91        9.83     19.36 o 
 -16   7  16       18.87      -17.38     17.38 o 
 -15   7  16       57.56       56.03     20.95 o 
 -14   7  16      179.74      187.70     33.57 o 
 -13   7  16        8.46       -9.04     25.63 o 
 -12   7  16        0.97      -14.74     14.74 o 
 -11   7  16      203.28      247.36     42.14 o 
 -10   7  16        7.88       -4.18     14.95 o 
  -9   7  16       35.23       38.15     17.20 o 
  -8   7  16      116.41      102.53     21.05 o 
  -7   7  16        7.94       62.85     47.74 o 
  -6   7  16      113.59      131.40     21.20 o 
  -5   7  16      252.84      245.67     25.32 o 
  -4   7  16       99.53       79.14     19.73 o 
  -3   7  16       23.47       29.69     16.60 o 
  -2   7  16        3.18        3.43     15.23 o 
  -1   7  16       30.61       33.50     15.72 o 
   0   7  16       13.23       35.19     16.18 o 
   1   7  16       76.32       63.91     20.66 o 
   2   7  16      121.67      120.93     26.47 o 
   3   7  16       13.22       -8.00     21.84 o 
   4   7  16       18.31       19.43     20.21 o 
   5   7  16      154.60      149.44     28.55 o 
   6   7  16       84.96       80.49     34.79 o 
   7   7  16       18.27       46.39     23.13 o 
   8   7  16      198.08      218.23     49.53 o 
   9   7  16       50.79       48.68     25.40 o 
 -17   8  16       36.57       50.00     22.31 o 
 -16   8  16      163.22      168.67     28.34 o 
 -15   8  16       31.86       32.08     20.32 o 
 -14   8  16       12.12       10.11     19.23 o 
 -13   8  16       13.12       -4.67     20.03 o 
 -12   8  16       10.18       10.48     18.55 o 
 -11   8  16       13.24       21.35     18.77 o 
 -10   8  16      336.16      366.67     32.99 o 
  -9   8  16        4.35       30.18     17.94 o 
  -8   8  16        3.64       -9.50     18.91 o 
  -7   8  16       52.55       46.67     19.57 o 
  -6   8  16      320.00      392.17     31.90 o 
  -5   8  16      135.26      168.56     24.20 o 
  -4   8  16       80.27       88.85     21.57 o 
  -3   8  16      185.80      186.31     24.76 o 
  -2   8  16      220.28      204.97     23.96 o 
  -1   8  16       85.95       95.52     19.99 o 
   0   8  16       81.81       80.33     22.54 o 
   1   8  16      150.78       99.23     26.50 o 
   2   8  16       71.02       86.03     24.55 o 
   3   8  16        0.72       28.86     30.02 o 
   4   8  16      123.54      132.64     27.10 o 
   5   8  16       94.72      113.99     26.35 o 
   6   8  16       93.44      100.32     28.04 o 
   7   8  16        4.36       23.14     22.92 o 
 -15   9  16       34.22       11.85     21.09 o 
 -14   9  16       75.19       53.61     20.99 o 
 -13   9  16       42.00       25.39     24.38 o 
 -12   9  16       12.26      -10.00     18.11 o 
 -11   9  16       36.84       13.65     20.33 o 
 -10   9  16        1.98       -8.17     16.86 o 
  -9   9  16      310.97      324.84     32.55 o 
  -8   9  16       46.40       31.46     20.14 o 
  -7   9  16      363.17      407.09     34.47 o 
  -6   9  16       33.10       -0.37     19.08 o 
  -5   9  16       13.53       12.95     19.51 o 
  -4   9  16       20.82      -17.69     17.69 o 
  -3   9  16       38.09       42.73     18.46 o 
  -2   9  16        6.02        5.93     16.64 o 
  -1   9  16       16.22        9.46     23.64 o 
   0   9  16       17.92       17.06     22.26 o 
   1   9  16       25.52       41.22     22.73 o 
   2   9  16       77.83       78.60     25.30 o 
   3   9  16        9.56       16.76     23.19 o 
   4   9  16       18.05       11.29     29.70 o 
   5   9  16        2.83        5.24     22.64 o 
 -12  10  16        1.98        2.71     34.74 o 
 -11  10  16       47.38       51.17     29.10 o 
 -10  10  16       97.81       64.18     23.48 o 
  -9  10  16        1.73       14.40     24.52 o 
  -8  10  16       33.62        3.25     20.04 o 
  -7  10  16       72.78       11.84     32.93 o 
  -6  10  16      155.68      148.36     26.91 o 
  -5  10  16      109.79      129.84     25.80 o 
  -4  10  16       54.23       35.23     21.15 o 
  -3  10  16       42.08       71.86     26.10 o 
  -2  10  16       94.85       60.45     26.09 o 
  -1  10  16       51.05       74.75     25.39 o 
   0  10  16      160.06      156.84     29.72 o 
   1  10  16       74.54       57.47     36.73 o 
   2  10  16       74.72       63.63     26.47 o 
 -22   0  17       25.71       13.58     36.02 o 
 -21   0  17        0.11      -20.63     20.63 o 
 -20   0  17       36.37       21.68     22.04 o 
 -19   0  17      101.15       91.23     28.39 o 
 -18   0  17       50.43       60.14     23.34 o 
 -17   0  17        0.00       -2.75     15.21 o 
 -16   0  17      139.05      147.17     33.05 o 
 -15   0  17       65.44       87.30     22.45 o 
 -14   0  17      127.40      102.62     23.93 o 
 -13   0  17       74.37       60.39     20.21 o 
 -12   0  17       21.12       22.15     16.35 o 
 -11   0  17        3.76       -1.08     14.77 o 
 -10   0  17     1638.60     1708.22     50.21 o 
  -9   0  17     1661.15     1655.13     46.54 o 
  -8   0  17     2807.07     2795.77     55.62 o 
  -7   0  17        2.43       -8.51      8.51 o 
  -6   0  17     3317.00     3439.13    106.23 o 
  -5   0  17      716.13      676.23     49.12 o 
  -4   0  17      726.80      705.68     49.36 o 
  -3   0  17      196.25      203.15     33.70 o 
  -2   0  17      122.98       94.65     26.59 o 
  -1   0  17        2.12       13.52     11.42 o 
   0   0  17      283.34      280.65     21.58 o 
   1   0  17      604.87      559.58     25.67 o 
   2   0  17      787.71      740.91     64.00 o 
   3   0  17       59.28       50.55     20.20 o 
   4   0  17        0.06        9.73     20.03 o 
   5   0  17       27.49       24.40     20.85 o 
   6   0  17       38.67       45.00     22.91 o 
   7   0  17        6.26      -13.73     19.98 o 
   8   0  17        2.15       20.28     21.71 o 
   9   0  17        1.67        6.62     43.48 o 
  10   0  17       44.47       86.33     26.64 o 
  11   0  17       41.22       43.94     25.82 o 
  12   0  17        0.48      -19.26     33.68 o 
 -22   1  17      116.81      122.44     23.20 o 
 -21   1  17      140.37      138.64     23.75 o 
 -20   1  17       32.60       32.41     16.51 o 
 -19   1  17       34.48       50.99     16.46 o 
 -18   1  17        8.21       -3.75     12.69 o 
 -17   1  17       34.19       41.97     19.65 o 
 -16   1  17       48.91       32.56     14.43 o 
 -15   1  17       70.67       91.23     16.93 o 
 -14   1  17        9.38        5.71     12.40 o 
 -13   1  17       50.34       29.31     12.87 o 
 -12   1  17       18.50       35.01     11.69 o 
 -11   1  17      143.91      121.78     19.34 o 
 -10   1  17       21.74       24.46     10.79 o 
  -9   1  17     1286.91     1239.07     29.86 o 
  -8   1  17      395.32      405.40     38.99 o 
  -7   1  17      305.20      315.11     16.90 o 
  -6   1  17      349.38      365.45     25.59 o 
  -5   1  17      158.38      186.49     13.14 o 
  -4   1  17       41.87       47.63      9.05 o 
  -3   1  17      128.42      125.48     10.88 o 
  -2   1  17        3.42       10.83      9.31 o 
  -1   1  17      707.33      629.41     27.70 o 
   0   1  17     1197.48     1108.86     23.50 o 
   1   1  17      176.32      192.14     19.99 o 
   2   1  17      104.41      109.38     15.22 o 
   3   1  17       54.61       41.35     14.39 o 
   4   1  17      107.61      152.46     17.86 o 
   5   1  17       40.37       32.58     15.19 o 
   6   1  17      111.87      112.10     18.14 o 
   7   1  17       24.02        7.42     17.73 o 
   8   1  17      303.16      354.79     29.90 o 
   9   1  17       16.88       26.38     29.12 o 
  10   1  17      165.97      169.59     26.66 o 
  11   1  17        2.95        6.12     19.37 o 
  12   1  17       45.05       48.04     32.99 o 
 -22   2  17       80.11       92.39     21.20 o 
 -21   2  17      210.64      217.32     26.58 o 
 -20   2  17        1.60        6.39     15.05 o 
 -19   2  17        1.54        3.17     14.02 o 
 -18   2  17      111.75      107.51     24.43 o 
 -17   2  17      105.11      114.17     19.78 o 
 -16   2  17       11.29       -4.59     13.12 o 
 -15   2  17      303.39      336.48     25.59 o 
 -14   2  17      120.79      115.06     17.16 o 
 -13   2  17      141.11      115.86     17.05 o 
 -12   2  17      250.89      273.30     21.32 o 
 -11   2  17      174.26      163.11     17.29 o 
 -10   2  17      380.83      410.35     22.53 o 
  -9   2  17      467.99      442.67     21.95 o 
  -8   2  17      849.91      843.19     30.65 o 
  -7   2  17       79.70       72.33      9.55 o 
  -6   2  17     1372.51     1372.36     35.73 o 
  -5   2  17      558.43      540.33     24.47 o 
  -4   2  17      120.40      117.50     15.61 o 
  -3   2  17       25.00       14.97     11.40 o 
  -2   2  17       19.65       -0.06     15.44 o 
  -1   2  17       64.94       45.14     12.73 o 
   0   2  17      863.00      829.06     34.51 o 
   1   2  17       45.37       39.25     10.22 o 
   2   2  17      100.21       85.80     14.81 o 
   3   2  17       57.19       81.83     17.37 o 
   4   2  17       79.90       82.50     17.99 o 
   5   2  17       77.98       73.69     18.91 o 
   6   2  17       17.16       18.66     17.43 o 
   7   2  17       59.05       81.66     20.58 o 
   8   2  17        6.28       31.31     18.56 o 
   9   2  17       85.56      150.93     25.15 o 
  10   2  17       22.96       37.07     21.88 o 
  11   2  17        9.46       18.43     21.26 o 
  12   2  17       74.95       87.08     24.73 o 
 -22   3  17       51.86       72.27     19.65 o 
 -21   3  17      326.58      348.33     31.59 o 
 -20   3  17       42.76       40.74     22.99 o 
 -19   3  17        0.55       -2.62     14.46 o 
 -18   3  17       78.03       53.54     23.59 o 
 -17   3  17        7.75       27.00     13.49 o 
 -16   3  17      208.49      222.81     22.94 o 
 -15   3  17        2.05      -11.33     11.33 o 
 -14   3  17       74.72       89.89     16.95 o 
 -13   3  17        3.25        1.64     15.26 o 
 -12   3  17       30.42       19.57     11.85 o 
 -11   3  17       71.37       69.37     14.82 o 
 -10   3  17       14.48        0.15     10.66 o 
  -9   3  17       91.23       81.48     15.29 o 
  -8   3  17       11.33        4.48      9.51 o 
  -7   3  17      129.07      122.72     13.14 o 
  -6   3  17        8.15       -0.17      8.33 o 
  -5   3  17      325.38      296.74     27.60 o 
  -4   3  17      142.62      157.56     17.33 o 
  -3   3  17       86.62       81.05     14.91 o 
  -2   3  17       32.08       31.85     10.95 o 
  -1   3  17      380.15      318.87     18.91 o 
   0   3  17     1050.59      996.92     29.00 o 
   1   3  17      393.71      376.53     23.08 o 
   2   3  17      129.50      165.80     32.43 o 
   3   3  17      192.20      153.77     20.28 o 
   4   3  17      103.34      113.42     20.32 o 
   5   3  17       56.76       56.78     19.09 o 
   6   3  17       43.52       50.52     25.13 o 
   7   3  17       37.81       41.51     32.22 o 
   8   3  17      304.29      310.74     30.03 o 
   9   3  17       60.50       64.52     22.26 o 
  10   3  17       22.80       40.27     21.49 o 
  11   3  17        1.51       -9.83     20.07 o 
  12   3  17       42.83       74.12     41.16 o 
 -21   4  17      267.51      251.72     28.05 o 
 -20   4  17      154.79      152.42     46.74 o 
 -19   4  17       41.89       33.50     16.95 o 
 -18   4  17        5.27        1.28     14.16 o 
 -17   4  17       45.20       50.16     21.08 o 
 -16   4  17       44.33       49.43     15.89 o 
 -15   4  17      129.92      144.44     19.87 o 
 -14   4  17        8.66       -0.53     12.60 o 
 -13   4  17       57.67       51.13     15.25 o 
 -12   4  17      154.85      147.16     18.24 o 
 -11   4  17       84.99      100.17     15.80 o 
 -10   4  17      169.74      149.32     19.52 o 
  -9   4  17      349.86      329.53     21.32 o 
  -8   4  17        9.18        7.84     10.41 o 
  -7   4  17      151.08      131.69     14.37 o 
  -6   4  17      524.54      466.53     24.17 o 
  -5   4  17      292.47      306.45     32.01 o 
  -4   4  17       38.66       31.67     12.62 o 
  -3   4  17        2.22       21.54     11.89 o 
  -2   4  17      213.19      248.72     19.10 o 
  -1   4  17      129.92      103.13     16.32 o 
   0   4  17      455.93      422.04     24.56 o 
   1   4  17      260.22      242.62     20.16 o 
   2   4  17       31.33       38.32     16.78 o 
   3   4  17       22.99        5.11     16.30 o 
   4   4  17       36.62       19.73     17.49 o 
   5   4  17       14.62       -6.29     19.88 o 
   6   4  17       69.00       76.26     20.97 o 
   7   4  17      106.78       74.37     33.88 o 
   8   4  17      114.33       89.97     35.56 o 
   9   4  17      197.08      226.47     35.63 o 
  10   4  17      231.40      258.87     31.79 o 
  11   4  17        3.33      -13.96     26.28 o 
 -20   5  17      198.18      211.72     47.22 o 
 -19   5  17       29.56       22.23     20.21 o 
 -18   5  17       30.92       41.55     16.93 o 
 -17   5  17       45.96       61.99     17.81 o 
 -16   5  17       76.56       86.72     18.11 o 
 -15   5  17        2.81       24.65     13.39 o 
 -14   5  17       49.69       54.88     15.08 o 
 -13   5  17       53.91       56.97     15.00 o 
 -12   5  17       24.97       39.08     13.41 o 
 -11   5  17       65.19       50.43     16.75 o 
 -10   5  17        2.33       -5.67     13.03 o 
  -9   5  17        6.75       10.38     14.05 o 
  -8   5  17      127.64      133.00     19.09 o 
  -7   5  17     1037.07      999.68     37.37 o 
  -6   5  17       32.00       44.87     15.54 o 
  -5   5  17      378.91      351.59     24.45 o 
  -4   5  17      457.92      438.53     25.73 o 
  -3   5  17      379.75      354.73     25.53 o 
  -2   5  17      121.94      105.03     33.82 o 
  -1   5  17      296.70      267.36     22.90 o 
   0   5  17      240.04      215.11     20.13 o 
   1   5  17        5.73       -1.33     13.54 o 
   2   5  17       66.75       77.54     19.31 o 
   3   5  17       11.42       -5.89     16.48 o 
   4   5  17      107.47       85.32     21.36 o 
   5   5  17       20.31       23.57     19.37 o 
   6   5  17      255.10      245.13     28.76 o 
   7   5  17      180.80      157.91     26.13 o 
   8   5  17      118.44      106.78     30.45 o 
   9   5  17       24.24       44.21     23.15 o 
  10   5  17       40.36       45.65     23.48 o 
 -19   6  17       33.74       23.58     17.59 o 
 -18   6  17       65.15       77.75     19.61 o 
 -17   6  17       12.78       26.09     14.55 o 
 -16   6  17      160.55      167.65     40.94 o 
 -15   6  17      207.67      180.75     21.80 o 
 -14   6  17       28.38       34.89     18.02 o 
 -13   6  17       32.47        9.42     16.04 o 
 -12   6  17       51.26       49.48     22.35 o 
 -11   6  17      103.68      119.93     23.52 o 
 -10   6  17      104.92      131.15     21.90 o 
  -9   6  17      239.62      197.51     23.96 o 
  -8   6  17        7.82        0.02     14.53 o 
  -7   6  17      163.50      194.42     22.82 o 
  -6   6  17       82.23       91.89     18.97 o 
  -5   6  17      152.12      192.01     22.45 o 
  -4   6  17        6.30       17.61     15.06 o 
  -3   6  17       53.05       35.94     15.99 o 
  -2   6  17       99.09      100.85     19.16 o 
  -1   6  17      113.90      108.51     19.30 o 
   0   6  17      160.01      157.51     19.91 o 
   1   6  17      281.34      258.22     25.57 o 
   2   6  17       59.14       82.04     20.80 o 
   3   6  17       15.10      -14.98     18.19 o 
   4   6  17       42.48       15.97     26.08 o 
   5   6  17       91.46      104.21     24.50 o 
   6   6  17       46.63       41.55     22.11 o 
   7   6  17      135.21      167.46     28.02 o 
   8   6  17       58.53       66.80     24.16 o 
   9   6  17       95.26      102.62     27.32 o 
 -18   7  17        3.56        4.96     21.34 o 
 -17   7  17        3.02       40.80     21.54 o 
 -16   7  17        2.29      -11.90     19.54 o 
 -15   7  17       40.56       12.64     27.82 o 
 -14   7  17       90.80       66.54     22.77 o 
 -13   7  17       50.93       77.37     21.37 o 
 -12   7  17       33.93        1.57     20.65 o 
 -11   7  17       44.11       30.97     20.48 o 
 -10   7  17      135.60      156.61     23.95 o 
  -9   7  17        4.83       -9.98     15.18 o 
  -8   7  17       80.33       74.37     19.47 o 
  -7   7  17      154.73      155.78     22.88 o 
  -6   7  17      179.36      204.04     24.64 o 
  -5   7  17      146.70      117.00     34.70 o 
  -4   7  17      251.30      264.35     45.72 o 
  -3   7  17      104.59       91.42     19.78 o 
  -2   7  17       98.08      126.01     21.70 o 
  -1   7  17       50.13       64.98     21.26 o 
   0   7  17      241.68      228.76     26.82 o 
   1   7  17      110.62      102.52     22.52 o 
   2   7  17       86.19       93.39     23.55 o 
   3   7  17       61.09       31.13     21.20 o 
   4   7  17       85.45       60.83     22.77 o 
   5   7  17       26.07       -3.46     20.98 o 
   6   7  17       81.69       89.92     24.79 o 
   7   7  17      146.03      175.45     32.33 o 
   8   7  17       28.77       45.88     23.84 o 
 -16   8  17       55.76       71.29     37.93 o 
 -15   8  17       46.45       19.90     19.17 o 
 -14   8  17      103.03       92.90     24.92 o 
 -13   8  17      127.52      114.89     29.87 o 
 -12   8  17       92.50       73.79     26.56 o 
 -11   8  17      125.61      123.39     34.43 o 
 -10   8  17      100.97       78.55     22.52 o 
  -9   8  17      114.08      125.43     22.95 o 
  -8   8  17       49.17       34.72     19.44 o 
  -7   8  17      111.50       71.84     20.52 o 
  -6   8  17      553.35      589.94     44.59 o 
  -5   8  17      180.26      180.93     28.02 o 
  -4   8  17      184.01      180.97     25.76 o 
  -3   8  17       88.05       84.87     24.06 o 
  -2   8  17       12.97       -5.38     15.02 o 
  -1   8  17        6.52       43.93     17.50 o 
   0   8  17       73.87      107.91     23.78 o 
   1   8  17      149.72      144.13     26.40 o 
   2   8  17        2.57      -12.25     21.52 o 
   3   8  17       57.58       96.73     24.87 o 
   4   8  17      311.06      283.96     32.76 o 
   5   8  17      110.05      115.97     27.66 o 
   6   8  17       33.60       26.48     24.56 o 
 -14   9  17      117.53      101.16     25.74 o 
 -13   9  17       12.37        8.63     22.25 o 
 -12   9  17       70.95       82.83     52.28 o 
 -11   9  17       19.47       12.71     20.30 o 
 -10   9  17      118.57      126.79     24.66 o 
  -9   9  17       77.64       71.00     30.37 o 
  -8   9  17      213.38      211.30     27.79 o 
  -7   9  17        2.62       -7.80     20.88 o 
  -6   9  17        0.76       -3.67     18.24 o 
  -5   9  17      140.38      132.38     25.38 o 
  -4   9  17      119.04       82.24     23.21 o 
  -3   9  17        9.72       19.57     18.39 o 
  -2   9  17       86.22       74.65     21.49 o 
  -1   9  17      156.96      132.59     46.56 o 
   0   9  17       17.73        9.21     21.97 o 
   1   9  17      103.77      132.47     27.79 o 
   2   9  17       82.46       94.87     34.15 o 
   3   9  17       28.18       29.03     24.06 o 
   4   9  17        7.62       27.90     42.22 o 
 -10  10  17       21.90       31.21     31.90 o 
  -9  10  17       54.42       -8.99     19.58 o 
  -8  10  17      135.17      115.41     25.78 o 
  -7  10  17       54.42       15.50     22.85 o 
  -6  10  17      205.24      220.00     29.89 o 
  -5  10  17       51.06       68.24     21.12 o 
  -4  10  17       25.14       10.93     20.55 o 
  -3  10  17      117.76      150.30     30.26 o 
  -2  10  17       96.70      103.41     28.29 o 
  -1  10  17      140.37      130.88     29.12 o 
   0  10  17       19.14       64.09     25.05 o 
 -22   0  18        6.98        7.81     22.81 o 
 -21   0  18      100.63      132.46     32.80 o 
 -20   0  18     1085.67     1197.22     90.44 o 
 -19   0  18      294.98      310.08     40.29 o 
 -18   0  18       36.96       33.73     22.84 o 
 -17   0  18      146.42      158.87     30.20 o 
 -16   0  18       56.24       67.79     23.29 o 
 -15   0  18       22.47       42.56     21.25 o 
 -14   0  18       29.21       64.93     21.13 o 
 -13   0  18      116.48      148.55     26.20 o 
 -12   0  18      381.01      377.91     33.80 o 
 -11   0  18       27.98       36.72     17.19 o 
 -10   0  18      519.53      558.37     48.16 o 
  -9   0  18      431.51      389.67     45.67 o 
  -8   0  18      403.74      443.94     28.55 o 
  -7   0  18      462.76      443.49     34.34 o 
  -6   0  18     1549.63     1600.19     75.46 o 
  -5   0  18      283.83      267.75     40.39 o 
  -4   0  18       76.31       84.44     27.35 o 
  -3   0  18       23.94       42.67     22.00 o 
  -2   0  18      910.06      859.95     56.67 o 
  -1   0  18      739.72      620.04     25.90 o 
   0   0  18     1011.23      982.27     33.65 o 
   1   0  18      292.19      281.38     22.05 o 
   2   0  18       68.69       48.88     20.91 o 
   3   0  18        0.30      -18.70     18.70 o 
   4   0  18        0.48       49.63     21.84 o 
   5   0  18       32.93       62.35     23.56 o 
   6   0  18       38.77       64.50     23.99 o 
   7   0  18        2.27       -6.56     23.92 o 
   8   0  18       56.46       55.72     25.20 o 
   9   0  18        0.15        1.70     43.05 o 
  10   0  18      112.47      166.63     42.56 o 
  11   0  18      216.99      192.41     44.48 o 
 -22   1  18       62.75       42.92     18.94 o 
 -21   1  18      181.88      215.74     26.22 o 
 -20   1  18       81.50       80.37     19.19 o 
 -19   1  18        3.77       -4.87     13.97 o 
 -18   1  18       94.11       94.48     25.16 o 
 -17   1  18       48.33       58.56     17.53 o 
 -16   1  18       60.52       97.90     18.76 o 
 -15   1  18        8.00       30.72     13.16 o 
 -14   1  18        8.06       27.18     14.75 o 
 -13   1  18      126.56      116.18     17.68 o 
 -12   1  18       42.41       55.63     13.83 o 
 -11   1  18       19.97        3.03     10.41 o 
 -10   1  18      192.03      201.31     17.73 o 
  -9   1  18       26.64       29.09     11.14 o 
  -8   1  18      184.39      191.37     21.47 o 
  -7   1  18      503.75      540.96     26.61 o 
  -6   1  18       79.29       81.49     13.84 o 
  -5   1  18       78.05       55.01     12.76 o 
  -4   1  18       15.82       15.36     10.53 o 
  -3   1  18      189.48      162.75     22.69 o 
  -2   1  18      548.61      462.51     24.06 o 
  -1   1  18      766.93      664.04     26.21 o 
   0   1  18      115.66       98.96     12.16 o 
   1   1  18      202.51      213.58     14.64 o 
   2   1  18       80.23      103.66     34.35 o 
   3   1  18       30.91       12.51     13.80 o 
   4   1  18        7.71       13.90     14.31 o 
   5   1  18       19.41       20.30     15.07 o 
   6   1  18       89.90      116.26     21.06 o 
   7   1  18      290.51      325.85     29.08 o 
   8   1  18       74.44       95.89     22.40 o 
   9   1  18       22.61       35.70     20.90 o 
  10   1  18      355.23      444.50     35.72 o 
  11   1  18       94.96       43.98     22.35 o 
 -21   2  18       47.59       38.96     18.99 o 
 -20   2  18      574.00      603.87     38.33 o 
 -19   2  18      162.04      196.00     29.39 o 
 -18   2  18       13.01       11.32     13.82 o 
 -17   2  18       28.93       13.67     13.16 o 
 -16   2  18      134.57      111.25     20.26 o 
 -15   2  18       60.30       42.45     14.55 o 
 -14   2  18        9.73       17.47     12.26 o 
 -13   2  18        1.31       16.32     12.41 o 
 -12   2  18      100.87       89.82     15.22 o 
 -11   2  18       30.04       19.82     12.37 o 
 -10   2  18      391.53      403.79     22.81 o 
  -9   2  18      435.93      418.75     21.84 o 
  -8   2  18       65.73       63.60     14.43 o 
  -7   2  18      208.36      220.84     22.09 o 
  -6   2  18      611.12      587.44     26.51 o 
  -5   2  18       72.12       50.15     12.99 o 
  -4   2  18      126.74      126.56     16.16 o 
  -3   2  18       13.61        4.15     16.29 o 
  -2   2  18      112.82      109.91     15.57 o 
  -1   2  18      459.98      463.99     26.23 o 
   0   2  18     1035.05     1038.40     25.14 o 
   1   2  18       65.33       75.60     12.45 o 
   2   2  18       24.99       16.47     14.69 o 
   3   2  18       26.12       22.23     15.90 o 
   4   2  18       53.12       46.45     16.58 o 
   5   2  18       21.00       27.92     17.34 o 
   6   2  18      236.18      233.20     25.11 o 
   7   2  18       31.32       15.31     19.06 o 
   8   2  18       68.41       95.37     27.95 o 
   9   2  18      165.72      162.40     26.76 o 
  10   2  18       97.56      123.11     25.51 o 
  11   2  18      237.56      286.89     31.81 o 
 -21   3  18       34.85       27.89     16.52 o 
 -20   3  18       63.63       79.76     20.04 o 
 -19   3  18       69.98      102.06     20.39 o 
 -18   3  18       12.26       19.31     14.66 o 
 -17   3  18       12.17        5.74     18.70 o 
 -16   3  18      157.36      126.42     21.57 o 
 -15   3  18       61.32       66.56     15.80 o 
 -14   3  18       14.06       17.04     12.78 o 
 -13   3  18       43.00       37.66     16.21 o 
 -12   3  18        7.49        6.12     10.59 o 
 -11   3  18      175.26      155.00     17.94 o 
 -10   3  18      401.78      423.68     24.07 o 
  -9   3  18       63.15       92.41     17.11 o 
  -8   3  18      244.14      232.26     18.67 o 
  -7   3  18       22.04       21.87      9.87 o 
  -6   3  18      496.59      477.50     25.04 o 
  -5   3  18      127.66      131.55     17.06 o 
  -4   3  18       14.14        8.92     10.58 o 
  -3   3  18      265.76      290.92     28.39 o 
  -2   3  18      518.87      484.04     47.80 o 
  -1   3  18      220.40      210.99     17.38 o 
   0   3  18      505.66      462.19     23.39 o 
   1   3  18      768.75      783.94     27.05 o 
   2   3  18       70.09       46.49     16.46 o 
   3   3  18        4.24        4.82     15.79 o 
   4   3  18      119.94      107.39     20.11 o 
   5   3  18      180.85      196.22     24.03 o 
   6   3  18      145.87      138.46     23.39 o 
   7   3  18      223.70      198.33     26.84 o 
   8   3  18       52.91       58.45     22.52 o 
   9   3  18        7.17       -1.52     20.05 o 
  10   3  18       98.49      126.21     26.18 o 
 -20   4  18      338.41      357.35     32.26 o 
 -19   4  18       71.86      106.15     20.95 o 
 -18   4  18       27.86       29.09     16.59 o 
 -17   4  18       90.56       72.54     24.50 o 
 -16   4  18      321.37      315.27     30.08 o 
 -15   4  18       38.51       61.22     16.54 o 
 -14   4  18       17.83       18.13     18.34 o 
 -13   4  18        8.20       12.73     11.56 o 
 -12   4  18       44.99       55.17     14.44 o 
 -11   4  18       10.58       24.88     12.79 o 
 -10   4  18       71.51       66.42     16.65 o 
  -9   4  18       80.76       82.33     14.75 o 
  -8   4  18      191.14      162.52     16.16 o 
  -7   4  18       39.39       40.63     14.34 o 
  -6   4  18      209.23      201.35     19.27 o 
  -5   4  18      227.07      232.96     18.98 o 
  -4   4  18       33.00       48.55     13.42 o 
  -3   4  18      200.81      202.24     18.16 o 
  -2   4  18      124.39      132.35     16.53 o 
  -1   4  18       25.89       23.94     13.70 o 
   0   4  18      262.78      274.69     24.21 o 
   1   4  18      148.41      162.70     18.30 o 
   2   4  18        7.27        5.63     16.24 o 
   3   4  18      252.55      283.99     35.23 o 
   4   4  18       32.90       29.71     18.55 o 
   5   4  18      100.70       76.92     21.15 o 
   6   4  18       65.94       56.39     21.31 o 
   7   4  18      171.28      181.55     27.35 o 
   8   4  18       50.05       40.65     22.69 o 
   9   4  18       43.71       18.91     36.38 o 
  10   4  18      102.13       75.02     24.23 o 
 -20   5  18       22.44       44.34     18.41 o 
 -19   5  18       30.21       27.37     27.37 o 
 -18   5  18       23.30       28.04     15.39 o 
 -17   5  18        8.84        2.08     14.23 o 
 -16   5  18       36.93       43.96     16.48 o 
 -15   5  18       23.27       30.76     20.22 o 
 -14   5  18       40.14       39.62     15.31 o 
 -13   5  18       96.98       79.58     21.91 o 
 -12   5  18       87.68       68.60     14.92 o 
 -11   5  18       90.28       63.03     25.42 o 
 -10   5  18      201.14      189.00     22.61 o 
  -9   5  18      214.63      187.29     21.83 o 
  -8   5  18       55.32       46.27     16.00 o 
  -7   5  18       99.29       93.52     26.20 o 
  -6   5  18      159.29      159.26     32.17 o 
  -5   5  18      146.49      115.66     18.07 o 
  -4   5  18       62.58       90.20     17.13 o 
  -3   5  18      193.74      162.67     19.50 o 
  -2   5  18      129.70      102.94     17.42 o 
  -1   5  18      202.75      213.85     21.75 o 
   0   5  18     1156.53     1099.12     33.38 o 
   1   5  18      412.24      368.58     28.03 o 
   2   5  18      169.17      168.49     26.13 o 
   3   5  18      144.20      161.48     23.72 o 
   4   5  18      108.10      138.53     23.91 o 
   5   5  18       14.88       37.43     20.68 o 
   6   5  18       91.80      103.42     26.57 o 
   7   5  18      198.24      215.70     28.77 o 
   8   5  18       47.50       79.29     29.36 o 
   9   5  18      147.34      181.92     29.49 o 
 -19   6  18       28.91       26.06     16.45 o 
 -18   6  18       69.20       38.50     17.92 o 
 -17   6  18       56.36       51.67     17.63 o 
 -16   6  18        5.13       19.19     19.73 o 
 -15   6  18      142.30      122.99     24.15 o 
 -14   6  18       81.55       82.91     21.77 o 
 -13   6  18      223.50      211.53     26.90 o 
 -12   6  18      121.90      110.44     27.75 o 
 -11   6  18       52.06       29.92     16.88 o 
 -10   6  18       20.19        6.66     19.15 o 
  -9   6  18      148.17      163.37     22.86 o 
  -8   6  18      192.07      211.22     23.60 o 
  -7   6  18       35.67       13.78     15.72 o 
  -6   6  18       52.38       44.81     17.33 o 
  -5   6  18       43.66       51.22     20.57 o 
  -4   6  18       57.09       61.18     17.26 o 
  -3   6  18      108.27       54.71     18.57 o 
  -2   6  18      158.43      153.43     21.38 o 
  -1   6  18       14.67       14.46     14.52 o 
   0   6  18      143.39      168.98     20.78 o 
   1   6  18       81.44       88.80     21.71 o 
   2   6  18       22.89       30.10     19.19 o 
   3   6  18      148.06      109.26     23.15 o 
   4   6  18       51.78       62.44     22.31 o 
   5   6  18        5.32      -11.15     20.39 o 
   6   6  18      220.87      229.15     46.22 o 
   7   6  18      121.34       68.61     25.08 o 
   8   6  18       63.32       67.06     31.79 o 
 -17   7  18        7.13        3.80     19.44 o 
 -16   7  18       58.23       29.06     21.19 o 
 -15   7  18        6.66        6.39     22.05 o 
 -14   7  18       25.79       23.89     18.43 o 
 -13   7  18       62.70       44.43     19.68 o 
 -12   7  18      104.93       74.99     24.28 o 
 -11   7  18       16.61       16.27     16.76 o 
 -10   7  18       96.17       72.76     20.46 o 
  -9   7  18       22.79        4.28     16.61 o 
  -8   7  18       54.22       32.44     17.81 o 
  -7   7  18      210.53      243.28     25.82 o 
  -6   7  18       85.93       69.64     24.20 o 
  -5   7  18       43.98       26.30     17.24 o 
  -4   7  18       58.15       67.67     19.40 o 
  -3   7  18       29.85       19.62     16.70 o 
  -2   7  18       16.70       22.84     16.80 o 
  -1   7  18       62.62       79.15     18.02 o 
   0   7  18       87.84       71.42     22.03 o 
   1   7  18      178.72      188.71     26.05 o 
   2   7  18        4.15        5.89     20.43 o 
   3   7  18       13.36       38.33     23.47 o 
   4   7  18       31.59       44.61     23.47 o 
   5   7  18       28.58       36.47     24.02 o 
   6   7  18       98.51      125.63     27.47 o 
   7   7  18       71.20       60.45     24.51 o 
 -15   8  18       51.13       82.71     24.19 o 
 -14   8  18       82.42       48.93     21.50 o 
 -13   8  18       41.04       43.27     24.52 o
[truncated: 65,302 more chars]
